# Supplementary material for: Differential gene expression in the contralateral hemisphere of the rat brain after focal ischemia
Source: Sci Rep. 2023 Jan 11;13:573. doi: 10.1038/s41598-023-27663-8 (PMC9834327; doi:10.1038/s41598-023-27663-8)
Supplement: Supplementary file 5 — Supplementary Table S2. [file 41598_2023_27663_MOESM5_ESM.xlsx]

## Sheet: Лист1
Journal	Scientific Reports
Authors	Ivan B. Filippenkov 1,*, Julia A. Remizova 1, Alina E. Denisova 2, Vasily V. Stavchansky 1, Ksenia D. Golovina 1, Leonid V. Gubsky 2,3, Svetlana A. Limborska 1 and Lyudmila V. Dergunova 1
Title	Differential Gene Expression in the Contralateral Hemisphere of the Rat Brain after Focal Ischemia
Affiliations	1Institute of Molecular Genetics of National Research Center “Kurchatov Institute”, Kurchatov Sq. 2, 123182 Moscow, Russia
	2Department of Neurology, Neurosurgery and Medical Genetics, Pirogov Russian National Research Medical University, Ostrovitianov str. 1, 117997 Moscow, Russia
	3Federal Center for the Brain and Neurotechnologies, Federal Biomedical Agency, Ostrovitianov str. 1, Building 10, 117997 Moscow, Russia
Correspondence to:	* Ivan B. Filippenkov, E. mail: Filippenkov@img.ras.ru, Phone: +7(499)1961858, Fax: +7(499)1960221.
Table S2. Characterization of the primers used for real-time RT–PCR
Gene symbol	Primer (5'-3')	RefSeq ID	Amplicon size (bp)	Effectiveness ± standart error
Pmch	F: CCACAAAGAACACAGGCT	NM_012625.2	257	1,93±0,04
	R: AACAGGGTCGGTAGACTC
Adcyap1	F: ATGTGTAGCGGAGCAAG	NM_016989.2	161	2,02±0
	R: TCCCAGTCGTAGAAGTCT
Bcl2l2	F: AGGCCTTCTTCCTGACTCG	NM_021850.2	384	1,84±0
	R: ACCCTTCTGCCTCAGCTTAT
Mmp9	F: ATCCGCAGTCCAAGAAGAT	NM_031055.2	334	1,92±0,03
	R: AAACTCACACGCCAGAAGTATT
Pla2g3	F: CAAGTTCCACCTGCTCAACA	NM_001106015.1	207	2,02±0
	R: GTGCCTTTATCCCAGAAATG
Cd14	F: TAACCTAGAAGCCAGAGAAC	NM_021744.1	229	1,91±0,05
	R: GCTGCGGATCTGAGAAGTT
Hspb1	F: GGCTACATCTCTCGGTGCTT	NM_031970.4	137	1,93±0,03
	R: GCTGATTGTGTGACTGCTTTG
Socs3	F: GGACCAAGAACCTACGCATC	NM_053565.1	188	1,87±0,03
	R: TGGCTGCTCCTGAACCTC
Gapdh	F: ACTCTACCCACGGCAAGTTCAACG	NM_017008.4	148	2,01±0,03
	R: GTAGACTCCACGACATACTCAGCAC
Rpl3	F: ATGGGTCCTTGGGCTTCTTG	NM_198753.2	239	1,9±0
	R: CACAATACCCACAACCACCA
