# Supplementary material for: Differential gene expression in the contralateral hemisphere of the rat brain after focal ischemia
Source: Sci Rep. 2023 Jan 11;13:573. doi: 10.1038/s41598-023-27663-8 (PMC9834327; doi:10.1038/s41598-023-27663-8)
Supplement: Supplementary file 6 — Supplementary Table S3. [file 41598_2023_27663_MOESM6_ESM.xlsx]

## Sheet: Лист1
Journal	Scientific Reports
Authors	Ivan B. Filippenkov 1,*, Julia A. Remizova 1, Alina E. Denisova 2, Vasily V. Stavchansky 1, Ksenia D. Golovina 1, Leonid V. Gubsky 2,3, Svetlana A. Limborska 1 and Lyudmila V. Dergunova 1
Title	Differential Gene Expression in the Contralateral Hemisphere of the Rat Brain after Focal Ischemia
Affiliations	1Institute of Molecular Genetics of National Research Center “Kurchatov Institute”, Kurchatov Sq. 2, 123182 Moscow, Russia
	2Department of Neurology, Neurosurgery and Medical Genetics, Pirogov Russian National Research Medical University, Ostrovitianov str. 1, 117997 Moscow, Russia
	3Federal Center for the Brain and Neurotechnologies, Federal Biomedical Agency, Ostrovitianov str. 1, Building 10, 117997 Moscow, Russia
Correspondence to:	* Ivan B. Filippenkov, E. mail: Filippenkov@img.ras.ru, Phone: +7(499)1961858, Fax: +7(499)1960221.
Table S3. DEGs that overlapped between the pairwise comparisons for IR-i vs. SO-r and IR-c vs. SO-l
RefSeq ID	Gene symbol	Description	IR-i vs. SO-r			IR-c vs. SO-l
			Ratio	±SE	Padj	Ratio	±SE	Padj
NM_031327	Cyr61	cysteine-rich, angiogenic inducer, 61 (Cyr61), mRNA	41.7713	13.081	0.000568775	12.5962	6.14689	0.00615652
NM_012912	Atf3	activating transcription factor 3 (Atf3), mRNA	68.4453	47.4501	0.000568775	11.1177	7.30914	0.0200496
NM_053565	Socs3	suppressor of cytokine signaling 3 (Socs3), mRNA	61.9319	10.1777	0.000568775	7.01654	3.14296	0.00615652
NM_001003403	Apold1	apolipoprotein L domain containing 1 (Apold1), mRNA	6.8469	3.98878	0.000568775	6.55788	4.50583	0.00615652
NM_001109022	Inmt	indolethylamine N-methyltransferase (Inmt), mRNA	10.4221	3.21165	0.000568775	5.29636	4.0992	0.04602
NM_017208	Lbp	lipopolysaccharide binding protein (Lbp), mRNA	35.4391	21.5661	0.000568775	5.16766	3.06718	0.0158804
NM_031970	Hspb1	heat shock protein B1 (Hspb1), mRNA	45.3428	6.28531	0.000568775	4.95928	2.50913	0.00615652
NM_001130573	Maff	v-maf avian musculoaponeurotic fibrosarcoma oncogene homolog F (Maff), mRNA	19.5082	2.24192	0.000568775	4.47085	2.60125	0.00615652
NM_133555	Csf2rb	colony stimulating factor 2 receptor, beta, low-affinity (granulocyte-macrophage) (Csf2rb), mRNA	53.6509	5.59549	0.000568775	4.4556	1.81388	0.00615652
NM_133290	Zfp36	zinc finger protein 36 (Zfp36), mRNA	14.5541	2.56389	0.000568775	3.73607	1.32473	0.00615652
NM_001107760	Dll4	delta-like 4 (Drosophila) (Dll4), mRNA	9.32407	3.02654	0.000568775	3.70088	1.18773	0.00615652
NM_012881	Spp1	secreted phosphoprotein 1 (Spp1), mRNA	42.3051	10.1309	0.000568775	3.65095	3.17318	0.00615652
NM_001014254	Clk2	CDC-like kinase 2 (Clk2), mRNA	4.47178	2.20455	0.000568775	3.58032	1.34609	0.00615652
NM_130741	Lcn2	lipocalin 2 (Lcn2), mRNA	32.2807	13.7746	0.000568775	3.42105	2.44991	0.00615652
NM_001007684	Klf2	Kruppel-like factor 2 (Klf2), mRNA	4.32923	1.4502	0.000568775	3.31726	1.30795	0.00615652
NM_012620	Serpine1	serpin peptidase inhibitor, clade E (nexin, plasminogen activator inhibitor type 1), member 1 (Serpine1), mRNA	30.1877	6.90326	0.000568775	3.21685	1.8682	0.00615652
NM_031832	Lgals3	lectin, galactoside-binding, soluble, 3 (Lgals3), mRNA	43.9253	14.7793	0.000568775	3.13238	2.26458	0.00615652
NM_024400	Adamts1	ADAM metallopeptidase with thrombospondin type 1 motif, 1 (Adamts1), mRNA	15.3964	2.78157	0.000568775	3.01532	1.18727	0.00615652
NM_199115	Angptl4	angiopoietin-like 4 (Angptl4), mRNA	6.14414	1.391	0.000568775	2.72236	1.15108	0.00615652
NM_012580	Hmox1	heme oxygenase (decycling) 1 (Hmox1), mRNA	31.5805	4.0682	0.000568775	2.708	0.711815	0.00615652
NM_139342	Ripk3	receptor-interacting serine-threonine kinase 3 (Ripk3), mRNA	17.2826	2.32045	0.000568775	2.68226	1.17561	0.03776
NM_138882	Pla1a	phospholipase A1 member A (Pla1a), mRNA	7.80355	1.93104	0.000568775	2.62533	0.506011	0.00615652
NM_013154	Cebpd	CCAAT/enhancer binding protein (C/EBP), delta (Cebpd), mRNA	11.1441	4.91355	0.000568775	2.60214	1.07636	0.00615652
NM_022197	Fos	FBJ osteosarcoma oncogene (Fos), mRNA	17.8453	3.46528	0.000568775	2.60102	0.849817	0.00615652
NM_001025675	Tubb6	tubulin, beta 6 class V (Tubb6), mRNA	19.235	2.57662	0.000568775	2.48373	0.988712	0.00615652
NM_001009541	Ier2	immediate early response 2 (Ier2), mRNA	5.74593	1.19583	0.000568775	2.47857	0.749195	0.00615652
NM_021744	Cd14	CD14 molecule (Cd14), mRNA	32.3297	4.57245	0.000568775	2.42994	0.77577	0.0300364
NM_017259	Btg2	BTG family, member 2 (Btg2), mRNA	7.20106	0.914567	0.000568775	2.42044	1.05476	0.00615652
NM_133624	Gbp2	guanylate binding protein 2, interferon-inducible (Gbp2), mRNA	3.80686	1.71164	0.000568775	2.36826	1.3605	0.00615652
NM_001136124	Ifitm3	interferon induced transmembrane protein 3 (Ifitm3), mRNA	6.07464	1.5513	0.000568775	2.34427	0.916056	0.00615652
NM_001271143	S1pr3	sphingosine-1-phosphate receptor 3 (S1pr3), mRNA	18.5041	3.82078	0.000568775	2.28726	0.861412	0.00615652
NM_012603	Myc	myelocytomatosis oncogene (Myc), mRNA	11.5622	1.00479	0.000568775	2.246	0.616615	0.03776
NM_001137564	Mt2A	metallothionein 2A (Mt2A), mRNA	7.32419	1.54075	0.000568775	2.22468	0.272088	0.00615652
NM_133298	Gpnmb	glycoprotein (transmembrane) nmb (Gpnmb), mRNA	15.2155	1.98285	0.000568775	2.21811	0.460343	0.00615652
NM_022531	Des	desmin (Des), mRNA	5.66529	2.00517	0.000568775	2.20082	0.370848	0.0354
NM_053633	Egr2	early growth response 2 (Egr2), mRNA	2.67749	0.365909	0.000568775	2.17885	0.825096	0.0325986
NM_053713	Klf4	Kruppel-like factor 4 (gut) (Klf4), mRNA	4.53917	0.824814	0.000568775	2.14108	0.603811	0.00615652
NM_133296	Slc6a20	solute carrier family 6 (proline IMINO transporter), member 20 (Slc6a20), mRNA	3.18957	1.58105	0.000568775	2.10588	1.30459	0.00615652
NM_017009	Gfap	glial fibrillary acidic protein (Gfap), mRNA	6.88163	1.47238	0.000568775	2.09282	0.473176	0.00615652
NM_012924	Cd44	Cd44 molecule (Cd44), mRNA	14.6099	1.70497	0.000568775	2.04974	0.65936	0.00615652
NM_012843	Emp1	epithelial membrane protein 1 (Emp1), mRNA	10.8154	1.58818	0.000568775	2.03804	0.834557	0.0115592
NM_012591	Irf1	interferon regulatory factor 1 (Irf1), mRNA	2.49526	0.780872	0.000568775	2.02302	0.877891	0.0158804
NM_001270961; NM_012532	Cp	no definition; ceruloplasmin (ferroxidase) (Cp), transcript variant 1, mRNA	3.27594	1.01766	0.000568775	2.00548	0.791837	0.0430177
NM_001030025	Upp1	uridine phosphorylase 1 (Upp1), mRNA	4.71386	1.44791	0.000568775	1.9936	0.698524	0.0325986
NM_053769	Dusp1	dual specificity phosphatase 1 (Dusp1), mRNA	2.58437	0.813077	0.000568775	1.98449	0.584115	0.00615652
NM_024388	Nr4a1	nuclear receptor subfamily 4, group A, member 1 (Nr4a1), mRNA	1.67271	0.496883	0.0229584	1.95103	0.365086	0.00615652
NM_001008880	Scn4b	sodium channel, voltage-gated, type IV, beta subunit (Scn4b), mRNA	0.411887	0.113149	0.000568775	1.90455	0.639088	0.00615652
NM_001107577	Lrrc10b	leucine rich repeat containing 10B (Lrrc10b), mRNA	0.44627	0.172932	0.000568775	1.89308	0.753008	0.00615652
NM_019143	Fn1	no definition	4.84353	1.50284	0.000568775	1.88436	0.244993	0.00615652
NM_017130	Neu2	sialidase 2 (Neu2), mRNA	0.392254	0.0911431	0.00225915	1.8754	0.598683	0.0430177
NM_021836	Junb	jun B proto-oncogene (Junb), mRNA	4.81044	0.788179	0.000568775	1.85214	0.347271	0.00615652
NM_001108068	Sbno2	strawberry notch homolog 2 (Drosophila) (Sbno2), mRNA	7.5682	0.836957	0.000568775	1.84573	0.64624	0.00615652
NM_031004	Acta2	no definition	2.07775	1.15441	0.00188208	1.82938	0.464691	0.0300364
NM_001109485	Syndig1l	synapse differentiation inducing 1-like (Syndig1l), mRNA	0.345944	0.0859559	0.000568775	1.82513	0.569437	0.00615652
NM_001077640	Gadd45g	growth arrest and DNA-damage-inducible, gamma (Gadd45g), mRNA	6.2205	1.81108	0.000568775	1.81308	0.986214	0.0274065
NM_199093	Serping1	serpin peptidase inhibitor, clade G (C1 inhibitor), member 1 (Serping1), mRNA	5.43202	1.44445	0.000568775	1.80951	0.59669	0.0158804
NM_133568	Rasd2	RASD family, member 2 (Rasd2), mRNA	0.516832	0.0967046	0.00188208	1.78933	0.557594	0.0200496
NM_053294	Adora2a	adenosine A2a receptor (Adora2a), mRNA	0.374347	0.0998516	0.000568775	1.77576	0.540755	0.00615652
NM_138826	Mt1a	metallothionein 1a (Mt1a), mRNA	4.53034	0.715563	0.000568775	1.77531	0.241187	0.0274065
NM_012547	Drd2	no definition	0.531742	0.139273	0.0033828	1.77382	0.528801	0.00615652
NM_031806	Gpr6	G protein-coupled receptor 6 (Gpr6), mRNA	0.319124	0.14362	0.000568775	1.76522	0.560332	0.00615652
NM_024138	Gng7	guanine nucleotide binding protein (G protein), gamma 7 (Gng7), mRNA	0.377699	0.0399092	0.000568775	1.75318	0.515906	0.0300364
NM_017122	Hpca	hippocalcin (Hpca), mRNA	0.446663	0.0801199	0.000568775	1.7407	0.475956	0.0200496
NM_012935	Cryab	crystallin, alpha B (Cryab), mRNA	3.73288	1.06956	0.000568775	1.73444	0.437458	0.00615652
NM_173310	Chst15	carbohydrate (N-acetylgalactosamine 4-sulfate 6-O) sulfotransferase 15 (Chst15), mRNA	0.588289	0.134483	0.0411747	1.72186	0.479344	0.0404571
NM_022215	Gpd1	glycerol-3-phosphate dehydrogenase 1 (soluble) (Gpd1), mRNA	3.01942	0.926868	0.000568775	1.72006	0.373415	0.00615652
NM_019358	Pdpn	podoplanin (Pdpn), mRNA	9.06546	2.28882	0.000568775	1.70455	0.322546	0.00615652
NM_012551	Egr1	early growth response 1 (Egr1), mRNA	4.53062	0.794083	0.000568775	1.69843	0.298673	0.00615652
NM_001108051	Slc24a4	no definition	0.415108	0.100922	0.000568775	1.68964	0.268642	0.00615652
NM_053883	Dusp6	dual specificity phosphatase 6 (Dusp6), mRNA	2.74221	0.53823	0.000568775	1.67835	0.136624	0.0274065
NM_001107943	Acer2	alkaline ceramidase 2 (Acer2), mRNA	2.01553	0.325325	0.00104156	1.67026	0.370154	0.00615652
NM_017180	Phlda1	pleckstrin homology-like domain, family A, member 1 (Phlda1), mRNA	3.96667	0.375079	0.000568775	1.65888	0.19464	0.0300364
NM_012546	Drd1	dopamine receptor D1 (Drd1), mRNA	0.464284	0.156054	0.000568775	1.64916	0.62793	0.0115592
NM_001012046	Spry2	sprouty homolog 2 (Drosophila) (Spry2), mRNA	2.08412	0.275167	0.000568775	1.63941	0.240648	0.00615652
NM_001270564; NM_001270565; NM_001270566; NM_001270567; NM_001270568; NM_001270569; NM_001270570; NM_053506	Hrh3	no definition; no definition; no definition; no definition; histamine receptor H3 (Hrh3), transcript variant 6, mRNA; no definition; no definition; histamine receptor H3 (Hrh3), transcript variant 1, mRNA	0.628195	0.075305	0.0356032	1.62587	0.282048	0.0158804
NM_001008524	C1qc	complement component 1, q subcomponent, C chain (C1qc), mRNA	3.57048	0.311208	0.000568775	1.61826	0.218161	0.0158804
NM_001107807	Pmepa1	prostate transmembrane protein, androgen induced 1 (Pmepa1), mRNA	2.39076	0.365577	0.000568775	1.61417	0.386787	0.0354
NM_022234	Asic4	acid-sensing (proton-gated) ion channel family member 4 (Asic4), mRNA	0.365846	0.0640909	0.000568775	1.59552	0.321211	0.0325986
NM_019262	C1qb	complement component 1, q subcomponent, B chain (C1qb), mRNA	3.04078	0.245361	0.000568775	1.59545	0.234643	0.0115592
NM_019224	Rgs9	regulator of G-protein signaling 9 (Rgs9), mRNA	0.340451	0.121613	0.000568775	1.5907	0.428464	0.024
NM_013111	Slc7a1	solute carrier family 7 (cationic amino acid transporter, y+ system), member 1 (Slc7a1), mRNA	2.53385	0.511351	0.000568775	1.57299	0.241026	0.024
NM_021835	Jun	jun proto-oncogene (Jun), mRNA	4.1308	0.90216	0.000568775	1.53983	0.0814271	0.0325986
NM_019306	Flt1	FMS-related tyrosine kinase 1 (Flt1), mRNA	2.01475	0.175942	0.000568775	1.50405	0.166638	0.0483512
NM_001109454	Pgm2l1	phosphoglucomutase 2-like 1 (Pgm2l1), mRNA	0.460624	0.16743	0.000568775	0.653643	0.121535	0.0354
NM_001107659	Sema5a	sema domain, seven thrombospondin repeats (type 1 and type 1-like), transmembrane domain (TM) and short cytoplasmic domain, (semaphorin) 5A (Sema5a), mRNA	0.476491	0.0629821	0.000568775	0.650296	0.0816136	0.04602
NM_134335	Myo9a	myosin IXA (Myo9a), mRNA	0.374373	0.131115	0.000568775	0.63541	0.139952	0.0354
NM_053779	Serpini1	serpin peptidase inhibitor, clade I (neuroserpin), member 1 (Serpini1), mRNA	0.327283	0.125107	0.000568775	0.629355	0.127863	0.0300364
NM_001107428	Zfp612	zinc finger protein 612 (Zfp612), mRNA	0.473478	0.15123	0.00188208	0.62736	0.176736	0.0274065
NM_001005244; NM_001005246; NM_012698	Dmd	dystrophin (Dmd), transcript variant Dp71ab, mRNA; no definition; no definition	0.426867	0.128293	0.00104156	0.615645	0.130788	0.0430177
NM_001107843	Lrp1b	low density lipoprotein receptor-related protein 1B (Lrp1b), mRNA	0.245441	0.0811128	0.000568775	0.612738	0.178838	0.0200496
NM_173327	Taok1	no definition	0.340225	0.152432	0.000568775	0.608411	0.179888	0.0158804
NM_001100975	Vps13a	vacuolar protein sorting 13 homolog A (S. cerevisiae) (Vps13a), mRNA	0.440731	0.163942	0.00147371	0.601556	0.119871	0.00615652
NM_001106305	Rnf152	ring finger protein 152 (Rnf152), mRNA	0.456419	0.179457	0.00301488	0.592807	0.120199	0.0483512
NM_001109317	Tmem47	transmembrane protein 47 (Tmem47), mRNA	0.63006	0.174506	0.0452945	0.592208	0.150529	0.00615652
NM_001007009	Drc1	dynein regulatory complex subunit 1 homolog (Chlamydomonas) (Drc1), mRNA	0.506947	0.200373	0.00403442	0.590495	0.172806	0.0200496
NM_001044280	Slc25a18	solute carrier family 25 (glutamate carrier), member 18 (Slc25a18), mRNA	0.451513	0.0884126	0.000568775	0.58772	0.106097	0.00615652
NM_001191562	Trpm3	transient receptor potential cation channel, subfamily M, member 3 (Trpm3), mRNA	0.303267	0.137038	0.000568775	0.582429	0.245862	0.00615652
NM_001107899	Prex2	phosphatidylinositol-3,4,5-trisphosphate-dependent Rac exchange factor 2 (Prex2), mRNA	0.277371	0.106707	0.000568775	0.5805	0.128254	0.00615652
NM_001011971	Xkr4	XK, Kell blood group complex subunit-related family, member 4 (Xkr4), mRNA	0.29816	0.124465	0.000568775	0.569709	0.111715	0.024
NM_024353	Plcb4	phospholipase C, beta 4 (Plcb4), mRNA	0.519743	0.194541	0.00468808	0.568713	0.141433	0.00615652
NM_001113403; NM_133574	Lnpep	leucyl/cystinyl aminopeptidase (Lnpep), transcript variant 1, mRNA; no definition	0.271541	0.122214	0.000568775	0.564387	0.155337	0.00615652
NM_001017386	Opalin	oligodendrocytic myelin paranodal and inner loop protein (Opalin), mRNA	0.542294	0.151008	0.0033828	0.563839	0.136144	0.00615652
NM_139216; NM_139217	Kcnc2	potassium voltage gated channel, Shaw-related subfamily, member 2 (Kcnc2), transcript variant a, mRNA; potassium voltage gated channel, Shaw-related subfamily, member 2 (Kcnc2), transcript variant b, mRNA	0.398268	0.149297	0.000568775	0.559717	0.0731735	0.00615652
NM_001134696	Ctxn3	no definition	0.520575	0.129846	0.0105715	0.557008	0.104179	0.0115592
NM_017091	Pcsk1	proprotein convertase subtilisin/kexin type 1 (Pcsk1), mRNA	0.597873	0.0523338	0.0451322	0.551151	0.0369066	0.0158804
NM_012996	Oxt	oxytocin/neurophysin 1 prepropeptide (Oxt), mRNA	0.563861	0.287593	0.010354	0.545723	0.459842	0.0325986
NM_001100479	Ptpn4	protein tyrosine phosphatase, non-receptor type 4 (Ptpn4), mRNA	0.410305	0.113314	0.000568775	0.536607	0.0997582	0.00615652
NM_173309	Elavl2	ELAV (embryonic lethal, abnormal vision, Drosophila)-like 2 (Hu antigen B) (Elavl2), mRNA	0.616937	0.120404	0.0386175	0.530977	0.07305	0.00615652
NM_176078	Clic6	chloride intracellular channel 6 (Clic6), mRNA	0.396664	0.295871	0.000568775	0.524991	0.47339	0.00615652
NM_053314	Kcnj16	potassium inwardly-rectifying channel, subfamily J, member 16 (Kcnj16), mRNA	0.422528	0.0887254	0.000568775	0.510197	0.127601	0.00615652
NM_001106465	Ntng1	netrin G1 (Ntng1), mRNA	0.45597	0.183311	0.00104156	0.5088	0.130179	0.00615652
NM_053465	Fut9	fucosyltransferase 9 (alpha (1,3) fucosyltransferase) (Fut9), mRNA	0.365266	0.149489	0.0100754	0.504688	0.149445	0.03776
NM_001034015; NM_053816	Calcr	calcitonin receptor (Calcr), transcript variant 1a, mRNA; calcitonin receptor (Calcr), transcript variant 1b, mRNA	0.561731	0.269644	0.0321387	0.476927	0.327646	0.00615652
NM_031336	Kl	Klotho (Kl), mRNA	0.350863	0.281716	0.000568775	0.442424	0.426688	0.00615652
NM_001047878	F5	coagulation factor V (proaccelerin, labile factor) (F5), mRNA	0.327587	0.335455	0.000568775	0.438999	0.444163	0.00615652
NM_212512	Slc4a5	solute carrier family 4, sodium bicarbonate cotransporter, member 5 (Slc4a5), mRNA	0.390158	0.299476	0.000568775	0.420454	0.421227	0.00615652
NM_001108643	Tmem72	transmembrane protein 72 (Tmem72), mRNA	0.361573	0.29021	0.000568775	0.39983	0.402731	0.00615652
NM_133603	Kcne2	potassium voltage-gated channel, Isk-related family, member 2 (Kcne2), mRNA	0.270271	0.172016	0.000568775	0.398953	0.324819	0.00615652
NM_030838	Slco1a5	solute carrier organic anion transporter family, member 1a5 (Slco1a5), mRNA	0.24519	0.236652	0.000568775	0.39173	0.406294	0.00615652
NM_001106846	Cldn2	claudin 2 (Cldn2), mRNA	0.330596	0.280063	0.000568775	0.391379	0.383275	0.00615652
NM_053608	Kcnj13	potassium inwardly-rectifying channel, subfamily J, member 13 (Kcnj13), mRNA	0.253981	0.225939	0.000568775	0.384539	0.363956	0.00615652
NM_001108137	Mfrp	membrane frizzled-related protein (Mfrp), mRNA	0.455524	0.325523	0.00147371	0.382039	0.389697	0.00615652
NM_016989	Adcyap1	adenylate cyclase activating polypeptide 1 (Adcyap1), mRNA	0.449695	0.0899535	0.00876461	0.379457	0.0815663	0.00615652
NM_001199195	Bdp1	B double prime 1, subunit of RNA polymerase III transcription initiation factor IIIB (Bdp1), mRNA	0.405274	0.20788	0.0397303	0.376593	0.0855024	0.0483512
NM_013028	Shox2	short stature homeobox 2 (Shox2), mRNA	0.357219	0.371658	0.00876461	0.363178	0.229643	0.00615652
NM_053427	Slc17a6	solute carrier family 17 (vesicular glutamate transporter), member 6 (Slc17a6), mRNA	0.530131	0.243695	0.00709664	0.359133	0.179936	0.00615652
NM_153737	Sostdc1	sclerostin domain containing 1 (Sostdc1), mRNA	0.266591	0.198998	0.000568775	0.342304	0.351761	0.00615652
NM_001105967	Lmx1a	LIM homeobox transcription factor 1 alpha (Lmx1a), mRNA	0.454175	0.278222	0.0406586	0.315703	0.252657	0.0325986
NM_013179	Hcrt	hypocretin (Hcrt), mRNA	0.302557	0.209709	0.000568775	0.219693	0.0929848	0.00615652
NM_001166676	Parpbp	PARP1 binding protein (Parpbp), mRNA	0.403525	0.2978	0.000568775	0.13456	0.0489159	0.00615652
Only those genes that decrease the expression of more than 1.5-fold from the baseline value and whose p-value lower 0.05 were selected for analysis.
Only those genes that increase the expression of more than 1.5-fold from the baseline value and whose p-value lower 0.05 were selected for analysis.
