# Supplementary material for: Differential gene expression in the contralateral hemisphere of the rat brain after focal ischemia
Source: Sci Rep. 2023 Jan 11;13:573. doi: 10.1038/s41598-023-27663-8 (PMC9834327; doi:10.1038/s41598-023-27663-8)
Supplement: Supplementary file 7 — Supplementary Table S4. [file 41598_2023_27663_MOESM7_ESM.xlsx]

## Sheet: Лист1
Journal	Scientific Reports
Authors	Ivan B. Filippenkov 1,*, Julia A. Remizova 1, Alina E. Denisova 2, Vasily V. Stavchansky 1, Ksenia D. Golovina 1, Leonid V. Gubsky 2,3, Svetlana A. Limborska 1 and Lyudmila V. Dergunova 1
Title	Differential Gene Expression in the Contralateral Hemisphere of the Rat Brain after Focal Ischemia
Affiliations	1Institute of Molecular Genetics of National Research Center “Kurchatov Institute”, Kurchatov Sq. 2, 123182 Moscow, Russia
	2Department of Neurology, Neurosurgery and Medical Genetics, Pirogov Russian National Research Medical University, Ostrovitianov str. 1, 117997 Moscow, Russia
	3Federal Center for the Brain and Neurotechnologies, Federal Biomedical Agency, Ostrovitianov str. 1, Building 10, 117997 Moscow, Russia
Correspondence to:	* Ivan B. Filippenkov, E. mail: Filippenkov@img.ras.ru, Phone: +7(499)1961858, Fax: +7(499)1960221.
Table S4. Genes that were DEGs for the comparison IR-i vs. SO-r but non-DEGs for IR-c vs. SO-l
RefSeq ID	Gene symbol	Description	IR-i vs. SO-r			IR-c vs. SO-l
			Ratio	±SE	Padj	Ratio	±SE	Padj
NM_031971; NM_212504	Hspa1a	heat shock 70kD protein 1A (Hspa1a), mRNA; heat shock 70kD protein 1B (mapped) (Hspa1b), mRNA	84.8528	21.2399	0.015328	2.31973	0.570704	0.85919
NM_001109536	Ptx3	pentraxin 3, long (Ptx3), mRNA	82.6401	22.8444	0.0167133	9.978	7.41241	0.264705
NR_027324; NR_032754	H19	no definition; no definition	73.6049	24.4069	0.000568775	0.137967	0.143789	0.17711
NM_133519	Il11	interleukin 11 (Il11), mRNA	62.6786	27.6973	0.00901788	1.79836	0.635493	1
NM_013025	Ccl3	chemokine (C-C motif) ligand 3 (Ccl3), mRNA	61.2522	40.0759	0.0151293	2.9789	2.20621	1
NM_053819	Timp1	TIMP metallopeptidase inhibitor 1 (Timp1), mRNA	60.0466	11.2897	0.0310752	15.0418	8.52457	0.549787
NM_001007612	Ccl7	chemokine (C-C motif) ligand 7 (Ccl7), mRNA	59.6897	21.9362	0.0033828	45.3252	56.3642	0.775668
NM_013026	Sdc1	syndecan 1 (Sdc1), mRNA	59.6244	23.5428	0.000568775	1.94729	0.736147	1
NM_001191939	Msr1	macrophage scavenger receptor 1 (Msr1), mRNA	33.0555	17.7048	0.000568775	9.70945	9.06879	0.19824
NM_057203	Ccl22	chemokine (C-C motif) ligand 22 (Ccl22), mRNA	32.7102	32.4787	0.0151293	0.450972	0.637771	1
NM_022179	Hk3	hexokinase 3 (white cell) (Hk3), mRNA	31.5284	11.2514	0.0151293	2.51971	1.85962	1
NM_022194	Il1rn	interleukin 1 receptor antagonist (Il1rn), mRNA	30.1781	11.1908	0.000568775	0.747733	0.258049	1
NM_017133	Thbs4	thrombospondin 4 (Thbs4), mRNA	27.2139	14.3741	0.000568775	1.8326	1.52176	1
NM_013085	Plau	plasminogen activator, urokinase (Plau), mRNA	25.5335	18.5195	0.00104156	0.882316	0.181623	1
NM_012534	Cryaa	crystallin, alpha A (Cryaa), transcript variant 1, mRNA	25.3948	19.0846	0.0151293	11.2332	13.2263	1
NR_002316	CB741658	no definition	24.5371	14.2807	0.000568775	1.70908	0.774709	1
NM_001109422	Bcl3	B-cell CLL/lymphoma 3 (Bcl3), mRNA	21.5686	3.91456	0.000568775	2.58996	1.59809	0.166919
NM_181086	Tnfrsf12a	tumor necrosis factor receptor superfamily, member 12a (Tnfrsf12a), mRNA	20.5697	2.98919	0.000568775	2.15541	1.02427	0.0668062
NM_031055	Mmp9	matrix metallopeptidase 9 (Mmp9), mRNA	16.7371	7.37318	0.000568775	0.589016	0.249242	1
NM_153720	Itgb3	no definition	15.5004	5.53111	0.000568775	1.41704	0.964053	1
NM_019336	Rgs1	regulator of G-protein signaling 1 (Rgs1), mRNA	15.3442	6.94829	0.000568775	1.89386	1.20777	1
NM_012945	Hbegf	heparin-binding EGF-like growth factor (Hbegf), mRNA	15.2896	3.26236	0.000568775	1.472	0.418465	0.634651
NM_173136	Akr1b8	aldo-keto reductase family 1, member B8 (Akr1b8), mRNA	15.0445	1.74987	0.000568775	5.00601	3.92493	1
NM_001106170	Mcm5	minichromosome maintenance complex component 5 (Mcm5), mRNA	14.9845	4.36695	0.000568775	2.47087	1.37168	0.0926836
NM_012711	Itgam	integrin, alpha M (Itgam), mRNA	14.9542	2.39937	0.000568775	1.46006	0.404453	0.358597
NM_001173386	Clec7a	C-type lectin domain family 7, member A (Clec7a), mRNA	14.9055	4.5629	0.000568775	1.56406	1.16519	1
NM_001134716	Clec12a	C-type lectin domain family 12, member A (Clec12a), mRNA	14.2432	3.09809	0.000568775	0.949864	0.545211	0.998187
NM_053808	F2rl3	coagulation factor II (thrombin) receptor-like 3 (F2rl3), mRNA	13.5538	8.37567	0.015328	0.904574	0.474829	1
NM_017350	Plaur	plasminogen activator, urokinase receptor (Plaur), transcript variant 2, mRNA	13.488	4.90901	0.000568775	0.858718	0.177413	1
NM_133306	Olr1	oxidized low density lipoprotein (lectin-like) receptor 1 (Olr1), mRNA	13.2346	3.21097	0.000568775	1.49021	0.609097	1
NM_001168285	RGD1559482	similar to immunoglobulin superfamily, member 7 (RGD1559482), mRNA	12.9884	5.88997	0.00104156	1.21078	0.45967	1
NM_207603	Fcgr3a	Fc fragment of IgG, low affinity IIIa, receptor (Fcgr3a), mRNA	12.8404	2.62319	0.000568775	1.53065	0.290229	0.594997
NM_012794	Glycam1	glycosylation dependent cell adhesion molecule 1 (Glycam1), mRNA	12.0401	10.3002	0.000568775	1.85254	1.64368	0.518924
NM_138524	A3galt2	alpha 1,3-galactosyltransferase 2 (A3galt2), mRNA	11.172	1.56927	0.000568775	1.89584	0.435211	0.260238
NM_001108511	Tnfrsf26	tumor necrosis factor receptor superfamily, member 26 (Tnfrsf26), mRNA	11.1359	1.38166	0.000568775	1.99309	0.994038	1
NM_001127304	Ncf4	neutrophil cytosolic factor 4 (Ncf4), mRNA	11.1106	2.3709	0.000568775	1.23225	0.348827	0.979736
NM_021583	Ptges	prostaglandin E synthase (Ptges), mRNA	11.029	4.19294	0.000568775	4.9284	3.75314	0.0599365
NM_001108118	Itga5	integrin, alpha 5 (fibronectin receptor, alpha polypeptide) (Itga5), mRNA	10.8801	2.65417	0.000568775	1.94975	0.563434	1
NM_001108786	Csrnp1	cysteine-serine-rich nuclear protein 1 (Csrnp1), mRNA	10.4645	2.05147	0.000568775	1.54523	0.350619	0.36052
NM_001270701; NM_001270702; NM_001270703; NM_023021	Kcnn4	no definition; no definition; no definition; potassium intermediate/small conductance calcium-activated channel, subfamily N, member 4 (Kcnn4), transcript variant 1, mRNA	10.4179	2.60813	0.000568775	0.968133	0.193085	1
NM_017183	Cxcr2	chemokine (C-X-C motif) receptor 2 (Cxcr2), mRNA	10.2434	6.44441	0.018387	1	1	1
NM_001100984	Ncf2	neutrophil cytosolic factor 2 (Ncf2), mRNA	10.2259	2.46231	0.000568775	1.27231	0.429583	0.957495
NM_017076	PVR	poliovirus receptor (PVR), mRNA	10.1033	3.05622	0.000568775	1.91088	0.371659	0.219208
NM_012987	Nes	nestin (Nes), mRNA	10.0164	2.70411	0.000568775	1.16296	0.444221	0.929078
NM_053619	C5ar1	complement component 5a receptor 1 (C5ar1), mRNA	9.95672	1.49037	0.000568775	1.78699	0.424965	0.553228
NM_144750	Aspg	asparaginase (Aspg), mRNA	9.88609	2.25288	0.000568775	2.08067	1.00256	0.263931
NM_012953	Fosl1	fos-like antigen 1 (Fosl1), mRNA	9.88177	1.26552	0.000568775	1.7215	0.285796	0.379861
NM_053953	Il1r2	interleukin 1 receptor, type II (Il1r2), mRNA	9.74336	3.44571	0.0357331	3.27181	3.81404	1
NM_012779	Aqp5	aquaporin 5 (Aqp5), mRNA	9.71645	3.53633	0.0118208	1.79019	1.20248	1
NM_130819	Dhrs9	dehydrogenase/reductase (SDR family) member 9 (Dhrs9), mRNA	9.68076	4.49444	0.000568775	2.81323	1.32686	0.193203
NM_001047101	Adamts7	ADAM metallopeptidase with thrombospondin type 1 motif, 7 (Adamts7), mRNA	9.49067	2.91901	0.000568775	1.18259	0.30959	1
NM_001007144	Plin2	perilipin 2 (Plin2), mRNA	9.32963	1.59916	0.000568775	1.08815	0.229438	0.989065
NM_024145	Fgr	feline Gardner-Rasheed sarcoma viral oncogene (Fgr), mRNA	9.24171	2.75466	0.000568775	1.17783	0.286088	0.985791
NM_001109049	Ccdc103	coiled-coil domain containing 103 (Ccdc103), mRNA	9.19003	3.5392	0.00621851	1.5025	0.469143	1
NM_001270807; NM_001270808; NM_001270809; NM_001270810; NM_001270811; NM_133386	Sphk1	sphingosine kinase 1 (Sphk1), transcript variant 2, mRNA; sphingosine kinase 1 (Sphk1), transcript variant 3, mRNA; sphingosine kinase 1 (Sphk1), transcript variant 4, mRNA; sphingosine kinase 1 (Sphk1), transcript variant 5, mRNA; sphingosine kinase 1 (Sphk1), transcript variant 1, mRNA; sphingosine kinase 1 (Sphk1), transcript variant 6, mRNA	8.94226	1.7327	0.000568775	1.30171	0.699749	1
NM_001191862	Flnc	filamin C, gamma (Flnc), mRNA	8.90663	2.11157	0.000568775	1.06226	0.267654	0.996995
NM_001005384	Osmr	oncostatin M receptor (Osmr), mRNA	8.82827	2.14128	0.000568775	2.00246	1.18581	0.227877
NM_001107159	Mmp19	matrix metallopeptidase 19 (Mmp19), mRNA	8.76236	1.69257	0.000568775	1.53516	0.663902	0.669242
NM_001031638	Cd68	Cd68 molecule (Cd68), mRNA	8.74343	2.42881	0.000568775	1.45682	0.563885	0.794332
NM_001015032	Galnt3	polypeptide N-acetylgalactosaminyltransferase 3 (Galnt3), mRNA	8.70135	3.04045	0.00767948	0.678146	0.203941	1
NM_001106045	Sox7	SRY (sex determining region Y)-box 7 (Sox7), mRNA	8.68382	1.28053	0.000568775	1.79864	0.288331	1
NM_001033998	Itgal	integrin, alpha L (Itgal), mRNA	8.5865	1.92297	0.000568775	1.74827	0.391749	1
NM_001002807	Clic1	chloride intracellular channel 1 (Clic1), mRNA	8.57704	1.10353	0.000568775	1.46352	0.19049	0.198532
NM_001007713	Tmbim1	transmembrane BAX inhibitor motif containing 1 (Tmbim1), mRNA	8.56326	2.52713	0.000568775	1.35684	0.160377	0.97657
NM_001017478	Cxcl16	chemokine (C-X-C motif) ligand 16 (Cxcl16), mRNA	8.39989	2.09833	0.000568775	1.05895	0.121023	0.998187
NM_001033703	Apobec3b	apolipoprotein B mRNA editing enzyme, catalytic polypeptide-like 3B (Apobec3b), mRNA	8.22206	4.36685	0.00979983	0.860912	0.181283	1
NM_001025420	Lsp1	no definition	8.17325	2.323	0.000568775	1.44024	0.501617	0.608924
NM_053897	F2rl1	coagulation factor II (thrombin) receptor-like 1 (F2rl1), mRNA	8.02644	3.35325	0.000568775	1.63787	0.483455	1
NM_001031658	Slc11a1	solute carrier family 11 (proton-coupled divalent metal ion transporter), member 1 (Slc11a1), mRNA	7.97404	1.24663	0.000568775	1.13947	0.168378	0.985791
NM_207601	Plp2	proteolipid protein 2 (colonic epithelium-enriched) (Plp2), mRNA	7.94391	1.85679	0.000568775	1.05345	0.382228	0.998187
NM_080889	Il2rg	interleukin 2 receptor, gamma (Il2rg), mRNA	7.91714	2.51949	0.000568775	1.35009	0.390012	1
NM_001013086	Capg	capping protein (actin filament), gelsolin-like (Capg), mRNA	7.83438	0.784697	0.000568775	1.1457	0.192622	0.984043
NM_001024348	LOC500567	similar to RIKEN cDNA 1700029M20 (LOC500567), mRNA	7.81621	3.03058	0.000568775	0.894435	0.550388	1
NM_181382	Gldn	gliomedin (Gldn), mRNA	7.72438	1.43774	0.000568775	0.857452	0.375024	1
NM_020542	Ccr1	chemokine (C-C motif) receptor 1 (Ccr1), mRNA	7.7061	2.1578	0.000568775	1.17369	0.416516	1
NM_001170595	Gpr132	G protein-coupled receptor 132 (Gpr132), mRNA	7.66901	2.25461	0.00709664	1.75756	0.829897	1
NM_181384	Tnfsf9	tumor necrosis factor (ligand) superfamily, member 9 (Tnfsf9), mRNA	7.63877	1.35932	0.000568775	2.85063	1.7255	1
NM_001013127	Tagln2	transgelin 2 (Tagln2), mRNA	7.51853	1.86539	0.000568775	1.58585	0.168093	0.0550217
NM_206846	Ifi27l2b	interferon, alpha-inducible protein 27 like 2B (Ifi27l2b), mRNA	7.50202	3.15756	0.000568775	0.962138	0.476154	0.998187
NM_001191805	Mcm3	minichromosome maintenance complex component 3 (Mcm3), mRNA	7.48141	1.36937	0.000568775	1.47765	0.348379	0.654303
NM_001079890	Gprc5a	G protein-coupled receptor, class C, group 5, member A (Gprc5a), mRNA	7.47762	2.5463	0.000568775	2.381	1.01555	1
NM_001191735	Elf4	E74-like factor 4 (ets domain transcription factor) (Elf4), mRNA	7.4516	0.998023	0.000568775	0.848254	0.127795	1
NM_001172120	Tlr1	no definition	7.437	3.44486	0.00147371	1.65215	0.76601	1
NM_175756	Fcgr2b	Fc fragment of IgG, low affinity IIb, receptor (CD32) (Fcgr2b), mRNA	7.36722	1.7716	0.000568775	1.31654	0.321177	0.785843
NM_001108563	Sypl2	synaptophysin-like 2 (Sypl2), mRNA	7.22967	2.29991	0.000568775	1.65001	0.360029	0.515378
NM_001100836	Fcgr1a	Fc fragment of IgG, high affinity Ia, receptor (CD64) (Fcgr1a), mRNA	7.16437	0.625359	0.000568775	1.31769	0.170277	0.871132
NM_052806	Chrnb4	cholinergic receptor, nicotinic, beta 4 (neuronal) (Chrnb4), mRNA	7.15514	2.17509	0.0454729	1.77435	0.755046	1
NM_053365	Fabp4	fatty acid binding protein 4, adipocyte (Fabp4), mRNA	7.00449	4.32479	0.0319544	2.1221	1.11533	0.904208
NM_053861	Tnc	tenascin C (Tnc), mRNA	6.9268	1.30713	0.000568775	1.10314	0.225679	0.985791
NM_001135009	Col4a1	collagen, type IV, alpha 1 (Col4a1), mRNA	6.75479	1.36816	0.000568775	1.18444	0.134737	0.806866
NM_023985	Trib1	tribbles pseudokinase 1 (Trib1), mRNA	6.73977	2.23558	0.000568775	1.87543	0.603262	0.119727
NM_175758	Slc1a5	solute carrier family 1 (neutral amino acid transporter), member 5 (Slc1a5), mRNA	6.73333	1.12497	0.000568775	1.22999	0.406926	0.918852
NM_001013941	LOC298795	similar to 14-3-3 protein sigma (LOC298795), mRNA	6.64233	1.93355	0.00104156	0.937124	0.455998	1
NM_012515	Tspo	translocator protein (Tspo), mRNA	6.57331	1.93571	0.000568775	1.07761	0.264502	0.998187
NM_144755	Trib3	tribbles pseudokinase 3 (Trib3), mRNA	6.5337	2.79115	0.00499467	0.671247	0.324377	1
NM_053455	Fgl2	fibrinogen-like 2 (Fgl2), mRNA	6.51651	1.49968	0.000568775	1.36843	0.472247	0.929078
NM_001025733	Procr	protein C receptor, endothelial (Procr), mRNA	6.49815	0.835285	0.000568775	1.07054	0.0718239	0.998187
NM_133416	Bcl2a1	BCL2-related protein A1 (Bcl2a1), mRNA	6.46276	2.37489	0.000568775	1.14946	0.250299	0.998187
NM_001106314	Ifitm1	interferon induced transmembrane protein 1 (Ifitm1), mRNA	6.40594	2.06239	0.000568775	2.7401	1.77101	0.144701
NM_207615	Clcf1	cardiotrophin-like cytokine factor 1 (Clcf1), mRNA	6.39973	2.05516	0.000568775	2.26996	0.753518	0.195093
NM_138879	Sele	selectin E (Sele), mRNA	6.38355	1.78044	0.000568775	0.791629	0.0891769	1
NM_019296	Cdk1	cyclin-dependent kinase 1 (Cdk1), mRNA	6.24469	3.97736	0.00591236	1.10536	0.323846	1
NM_001108353	Plac8	placenta-specific 8 (Plac8), mRNA	6.23833	1.66731	0.000568775	1.84409	0.47864	0.428127
NM_001013062	Thbs1	thrombospondin 1 (Thbs1), mRNA	6.19035	1.39763	0.000568775	0.850344	0.278204	0.96167
NM_019280	Gja5	gap junction protein, alpha 5 (Gja5), mRNA	6.11558	1.00306	0.000568775	1.54722	0.58683	1
NM_023987	Birc3	baculoviral IAP repeat-containing 3 (Birc3), mRNA	6.11113	1.32723	0.000568775	1.85282	0.636078	1
NM_001108550	Postn	periostin, osteoblast specific factor (Postn), mRNA	6.10453	2.81244	0.000568775	0.688119	0.211124	1
NM_030847	Emp3	epithelial membrane protein 3 (Emp3), mRNA	6.07326	1.60141	0.000568775	1.471	0.467209	0.760145
NM_001077644	Ptgir	prostaglandin I2 (prostacyclin) receptor (IP) (Ptgir), mRNA	6.06345	3.13948	0.0092824	1.04863	0.878835	1
NM_001008321	Gadd45b	growth arrest and DNA-damage-inducible, beta (Gadd45b), mRNA	6.04906	1.02709	0.000568775	1.21927	0.374289	0.857376
NM_001109514	Pmp2	peripheral myelin protein 2 (Pmp2), mRNA	6.04164	2.06077	0.00225915	0.564572	0.170539	1
NM_001106192	Cdt1	chromatin licensing and DNA replication factor 1 (Cdt1), mRNA	6.01631	1.40021	0.000568775	0.794819	0.164448	1
NM_001037780	Itgb2	integrin, beta 2 (Itgb2), mRNA	5.98865	0.898667	0.000568775	1.16952	0.0916681	0.917863
NM_031659	Tgm1	transglutaminase 1 (Tgm1), mRNA	5.97853	1.62495	0.00301488	1.9625	0.188768	1
NM_001024253	Upk1b	uroplakin 1B (Upk1b), mRNA	5.97708	3.84021	0.00825836	1.25975	0.996681	1
NM_001025415	Ch25h	cholesterol 25-hydroxylase (Ch25h), mRNA	5.96702	1.29548	0.000568775	1.48713	0.36302	0.659362
NM_001109318	RGD1565785	similar to chromosome X open reading frame 21 (RGD1565785), mRNA	5.94971	2.0544	0.0135268	1.98986	0.810217	1
NM_001009717	Lrg1	leucine-rich alpha-2-glycoprotein 1 (Lrg1), mRNA	5.93587	0.504982	0.000568775	1.47415	0.380902	0.409622
NM_031116	Ccl5	chemokine (C-C motif) ligand 5 (Ccl5), mRNA	5.93299	4.40625	0.0137561	1.50437	0.830667	0.9362
NM_001011936	Bag3	Bcl2-associated athanogene 3 (Bag3), mRNA	5.92235	1.06951	0.000568775	1.30989	0.0739479	0.504441
NM_001109377	Clec5a	C-type lectin domain family 5, member A (Clec5a), mRNA	5.81738	1.19981	0.000568775	1.50625	0.555466	0.787173
NM_031658	Msln	mesothelin (Msln), mRNA	5.80373	3.35268	0.000568775	1.6512	0.898171	1
NM_001109207	Gins1	GINS complex subunit 1 (Psf1 homolog) (Gins1), mRNA	5.79786	1.09542	0.00468808	2.20383	0.507243	0.516205
NM_001077200	Piezo1	family with sequence similarity 38, member A (Fam38a), mRNA	5.74557	1.08854	0.000568775	1.54166	0.189128	0.357339
NM_012812	Cox6a2	cytochrome c oxidase subunit VIa polypeptide 2 (Cox6a2), transcript variant 1, mRNA	5.69573	1.27321	0.00104156	1.85856	1.00354	0.769578
NM_001107160	Asf1b	anti-silencing function 1B histone chaperone (Asf1b), mRNA	5.66879	3.64047	0.0126053	0.516684	0.364605	1
NM_001107909	Map3k6	mitogen-activated protein kinase kinase kinase 6 (Map3k6), mRNA	5.6649	1.41007	0.000568775	2.25882	0.884192	1
NM_001109334	Rnf225	similar to chromosome 6 open reading frame 148 (RGD1561909), mRNA	5.64092	1.86758	0.000568775	1.05073	0.168501	0.998187
NM_020081	Cd86	CD86 molecule (Cd86), mRNA	5.60316	1.63642	0.000568775	1.28905	0.195848	0.953626
NM_001008363	Zfand2a	zinc finger, AN1-type domain 2A (Zfand2a), mRNA	5.56816	0.905387	0.000568775	1.01101	0.0959916	0.998187
NM_019386	Tgm2	transglutaminase 2 (Tgm2), mRNA	5.55648	2.21113	0.000568775	1.55425	0.593646	0.10856
NM_001108873	Tnfrsf10b	no definition	5.55151	1.56708	0.00225915	1.11907	0.384812	1
NM_001025740	Rrm2	ribonucleotide reductase M2 (Rrm2), mRNA	5.5432	1.70777	0.000568775	1.27676	0.378555	0.910751
NM_001109585	Trim47	tripartite motif-containing 47 (Trim47), mRNA	5.49017	1.04128	0.000568775	1.67868	0.332637	0.126607
NM_001007648	Cdca3	cell division cycle associated 3 (Cdca3), mRNA	5.46087	1.01877	0.0133298	2.40514	1.06812	1
NM_133380	Il4r	interleukin 4 receptor (Il4r), mRNA	5.45504	0.616347	0.000568775	1.13229	0.240601	0.959983
NM_013185	Hck	hemopoietic cell kinase (Hck), mRNA	5.45051	0.423579	0.000568775	1.55647	0.32054	0.459519
NM_031114	S100a10	S100 calcium binding protein A10 (S100a10), mRNA	5.44994	0.87127	0.000568775	1.14534	0.23542	0.947895
NM_001134843	Myo1g	myosin IG (Myo1g), mRNA	5.44994	0.965825	0.00104156	1.41554	0.335781	1
NM_012967	Icam1	intercellular adhesion molecule 1 (Icam1), mRNA	5.44688	1.0287	0.000568775	1.61994	0.402383	0.319042
NM_001191994	Slc37a2	solute carrier family 37 (glucose-6-phosphate transporter), member 2 (Slc37a2), mRNA	5.44412	1.36133	0.000568775	1.13864	0.164007	0.997876
NM_019285	Adcy4	adenylate cyclase 4 (Adcy4), mRNA	5.44197	0.579229	0.000568775	1.531	0.331929	0.533805
NM_001004095	S100a11	S100 calcium binding protein A11 (S100a11), mRNA	5.35731	1.23991	0.000568775	1.54579	0.647909	0.689991
NM_133578	Dusp5	dual specificity phosphatase 5 (Dusp5), mRNA	5.35668	1.72838	0.000568775	1.49193	0.308699	0.671987
NM_001013065	Ggn	gametogenetin (Ggn), mRNA	5.32374	2.36389	0.00104156	1.7635	0.450625	1
NM_001047858	Srxn1	no definition	5.31165	0.915573	0.000568775	1.25808	0.225842	0.597917
NM_183330	Ctsz	cathepsin Z (Ctsz), mRNA	5.29625	1.11494	0.000568775	1.32011	0.122304	0.746703
NM_001107877	Adamts9	ADAM metallopeptidase with thrombospondin type 1 motif, 9 (Adamts9), mRNA	5.28048	0.7328	0.000568775	1.41912	0.658614	0.488081
NM_031584	Slc22a2	solute carrier family 22 (organic cation transporter), member 2 (Slc22a2), mRNA	5.27723	3.26163	0.00767948	1.3724	1.7778	1
NM_001108950	Gnat2	guanine nucleotide binding protein (G protein), alpha transducing activity polypeptide 2 (Gnat2), mRNA	5.27123	0.898857	0.017343	0.713935	0.437525	1
NM_031140	Vim	vimentin (Vim), mRNA	5.26572	0.884215	0.000568775	1.45562	0.50498	0.148731
NM_013091	Tnfrsf1a	tumor necrosis factor receptor superfamily, member 1a (Tnfrsf1a), mRNA	5.26353	0.663065	0.000568775	1.58774	0.187912	0.074002
NM_053318	Hpx	hemopexin (Hpx), mRNA	5.20865	2.71943	0.00403442	1.94411	0.579616	1
NM_030863	Msn	moesin (Msn), mRNA	5.15128	0.910423	0.000568775	1.28882	0.105423	0.512182
NM_030848	Bst1	bone marrow stromal cell antigen 1 (Bst1), mRNA	5.14339	3.59586	0.0420273	1.69877	0.497691	1
NM_012907	Apobec1	apolipoprotein B mRNA editing enzyme, catalytic polypeptide 1 (Apobec1), mRNA	5.12695	1.57706	0.00104156	1.67526	0.86077	1
NM_001077674	Hlx	H2.0-like homeobox (Hlx), mRNA	5.05146	0.746778	0.000568775	1.4589	0.258537	1
NM_017034	Pim1	Pim-1 proto-oncogene, serine/threonine kinase (Pim1), mRNA	5.04488	1.16068	0.000568775	1.36502	0.400518	0.882863
NM_133569	Angptl2	angiopoietin-like 2 (Angptl2), mRNA	5.02123	0.601731	0.000568775	0.89796	0.250049	0.998187
NM_031549	Tagln	transgelin (Tagln), mRNA	5.01326	1.22876	0.000568775	1.39073	0.201819	0.33926
NM_001108902	Rab32	RAB32, member RAS oncogene family (Rab32), mRNA	4.99706	1.32155	0.000568775	1.52064	0.450417	0.673395
NM_130821	Samsn1	SAM domain, SH3 domain and nuclear localization signals, 1 (Samsn1), mRNA	4.98112	1.74858	0.0266192	3.4381	2.27785	1
NM_032060	C3ar1	complement component 3a receptor 1 (C3ar1), mRNA	4.97546	0.644777	0.000568775	1.45422	0.401897	0.78047
NM_001034934	Arid5a	AT rich interactive domain 5A (Mrf1 like) (Arid5a), mRNA	4.96354	0.664524	0.000568775	1.59223	0.223538	0.220869
NM_153626	Npas4	neuronal PAS domain protein 4 (Npas4), mRNA	4.95924	1.98328	0.000568775	1.14272	0.492601	0.985791
NM_001105971	Slamf9	SLAM family member 9 (Slamf9), mRNA	4.94054	1.89437	0.00876461	2.65117	1.39197	1
NM_031771	Thbd	thrombomodulin (Thbd), mRNA	4.92314	0.494274	0.000568775	1.24088	0.355508	0.869399
NM_053383	Cd93	no definition	4.92246	0.892574	0.000568775	1.12667	0.394099	0.981225
NM_023953	Cd200r1	CD200 receptor 1 (Cd200r1), mRNA	4.89073	2.35668	0.00825836	1.41196	0.412077	1
NM_001105973	Slamf8	SLAM family member 8 (Slamf8), mRNA	4.8557	1.02208	0.000568775	1.41295	0.395448	0.868281
NM_053382	Tnfaip6	tumor necrosis factor alpha induced protein 6 (Tnfaip6), mRNA	4.81365	1.30883	0.000568775	0.931642	0.302014	0.998187
NM_001191778	Aldh1l2	no definition	4.79902	1.03925	0.00104156	1.32608	0.661812	1
NM_001127543	Fermt3	fermitin family member 3 (Fermt3), mRNA	4.76363	0.41228	0.000568775	0.962554	0.249877	0.998187
NM_017287	Mcm6	minichromosome maintenance complex component 6 (Mcm6), mRNA	4.75937	0.809218	0.000568775	1.39245	0.242601	0.550939
NM_001106461	Rhoc	ras homolog family member C (Rhoc), mRNA	4.75736	0.492402	0.000568775	1.30803	0.0727269	0.708
NM_053727	Nfil3	nuclear factor, interleukin 3 regulated (Nfil3), mRNA	4.75185	1.36459	0.000568775	1.32636	0.29157	0.746884
NM_017125	Cd63	Cd63 molecule (Cd63), mRNA	4.72535	0.811288	0.000568775	1.12773	0.130886	0.932684
NM_001107067; NM_001270834	Rhbdf2	rhomboid 5 homolog 2 (Drosophila) (Rhbdf2), transcript variant 1, mRNA; rhomboid 5 homolog 2 (Drosophila) (Rhbdf2), transcript variant 2, mRNA	4.70805	0.84552	0.000568775	1.3681	0.478303	0.794332
NM_001134599	Flna	filamin A, alpha (Flna), mRNA	4.69505	0.455923	0.000568775	1.07148	0.116059	0.988819
NM_021838	Nos3	nitric oxide synthase 3, endothelial cell (Nos3), mRNA	4.6755	0.75707	0.000568775	1.42489	0.226319	0.239827
NM_001007554	Fblim1	filamin binding LIM protein 1 (Fblim1), mRNA	4.66701	1.38197	0.00104156	1.4073	0.694627	1
NM_012747	Stat3	signal transducer and activator of transcription 3 (acute-phase response factor) (Stat3), mRNA	4.64204	0.598979	0.000568775	1.46313	0.178813	0.0785914
NM_001107887	Cd163	CD163 molecule (Cd163), mRNA	4.63552	1.60439	0.000568775	1.48817	0.574267	1
NM_001108977	Epha2	Eph receptor A2 (Epha2), mRNA	4.61647	1.19208	0.000568775	1.66091	0.500922	1
NM_001011898	Hcls1	hematopoietic cell specific Lyn substrate 1 (Hcls1), mRNA	4.5997	0.593683	0.000568775	1.31203	0.155155	0.729082
NM_021864	Sprr1a	small proline-rich protein 1A (Sprr1a), mRNA	4.57335	1.30905	0.0144595	1.62083	0.931478	0.904208
NM_181476	Niacr1	niacin receptor 1 (Niacr1), mRNA	4.55955	2.08219	0.00468808	1.16622	0.447052	1
NM_012618	S100a4	S100 calcium-binding protein A4 (S100a4), mRNA	4.54635	1.25416	0.000568775	1.29798	0.38335	0.892879
NM_080782	Cdkn1a	cyclin-dependent kinase inhibitor 1A (Cdkn1a), mRNA	4.54317	0.829768	0.000568775	1.25261	0.341645	0.741592
NM_017097	Ctsc	cathepsin C (Ctsc), mRNA	4.54065	0.819112	0.000568775	0.971757	0.251228	0.998187
NM_212505	Ier3	immediate early response 3 (Ier3), mRNA	4.51899	0.933989	0.000568775	1.22106	0.376152	0.918852
NM_021578	Tgfb1	transforming growth factor, beta 1 (Tgfb1), mRNA	4.50873	1.03222	0.000568775	1.30098	0.165252	0.687161
NM_001170434	Lrrc32	leucine rich repeat containing 32 (Lrrc32), mRNA	4.50236	0.711378	0.000568775	1.49493	0.317775	0.563909
NM_024127	Gadd45a	growth arrest and DNA-damage-inducible, alpha (Gadd45a), mRNA	4.49257	0.787065	0.000568775	1.26241	0.310693	0.770327
NM_001109398	Mthfd2	methylenetetrahydrofolate dehydrogenase (NADP+ dependent) 2, methenyltetrahydrofolate cyclohydrolase (Mthfd2), mRNA	4.45566	0.933447	0.000568775	1.10588	0.1093	0.989065
NM_016999	Cyp4b1	cytochrome P450, family 4, subfamily b, polypeptide 1 (Cyp4b1), mRNA	4.44425	0.796434	0.000568775	2.42363	0.278027	0.255716
NM_022218	Cmklr1	chemokine-like receptor 1 (Cmklr1), mRNA	4.44003	1.0468	0.000568775	1.18744	0.156512	1
NM_001109204	Rad51	RAD51 recombinase (Rad51), mRNA	4.43032	0.867086	0.000568775	1.15505	0.384507	1
NM_053596	Ece1	endothelin converting enzyme 1 (Ece1), mRNA	4.42246	0.654931	0.000568775	1.28003	0.113863	0.505089
NM_022715	Mvp	major vault protein (Mvp), mRNA	4.41719	0.587881	0.000568775	1.2726	0.210101	0.654303
NM_057194	Plscr1	phospholipid scramblase 1 (Plscr1), mRNA	4.40973	0.695645	0.0327901	1.24122	0.362757	1
NM_001105735	Litaf	lipopolysaccharide-induced TNF factor (Litaf), mRNA	4.40597	1.0802	0.000568775	1.12616	0.198882	0.947895
NM_001107979	Fhl3	four and a half LIM domains 3 (Fhl3), mRNA	4.40225	0.408709	0.000568775	1.41559	0.242756	0.816303
NM_134454	Angpt2	angiopoietin 2 (Angpt2), mRNA	4.40176	1.43805	0.000568775	1.16568	0.318026	0.982501
NM_001010968	Eng	no definition	4.39657	0.614603	0.000568775	1.21274	0.187215	0.769578
NM_001008349	Nfkb2	nuclear factor of kappa light polypeptide gene enhancer in B-cells 2, p49/p100 (Nfkb2), mRNA	4.36787	1.03967	0.000568775	1.35835	0.210252	0.730445
NM_001109102	Fam167a	family with sequence similarity 167, member A (Fam167a), mRNA	4.3546	1.37012	0.000568775	0.801762	0.283826	1
NM_001037541; NM_138852	Prok2	prokineticin 2 (Prok2), transcript variant 1, mRNA; prokineticin 2 (Prok2), transcript variant 2, mRNA	4.31195	1.68244	0.0273446	1.22303	0.708175	0.998187
NM_001025750	Plek	pleckstrin (Plek), mRNA	4.30824	0.442234	0.000568775	1.37983	0.148233	0.555334
NM_001270688; NM_001270689; NM_021909	Fxyd5	FXYD domain-containing ion transport regulator 5 (Fxyd5), transcript variant 2, mRNA; FXYD domain-containing ion transport regulator 5 (Fxyd5), transcript variant 3, mRNA; FXYD domain-containing ion transport regulator 5 (Fxyd5), transcript variant 1, mRNA	4.30514	0.67505	0.000568775	1.24436	0.304268	0.802563
NM_183403	Gpx2	no definition	4.2995	1.6467	0.0388977	4.43616	2.32715	1
NM_053687	Slfn3	schlafen 3 (Slfn3), mRNA	4.28184	3.17488	0.000568775	1.12617	0.800525	1
NM_022667	Slco2a1	solute carrier organic anion transporter family, member 2a1 (Slco2a1), mRNA	4.27789	1.59762	0.000568775	1.25138	0.513566	0.929078
NM_053635	St14	suppression of tumorigenicity 14 (colon carcinoma) (St14), mRNA	4.26365	0.255542	0.000568775	1.29282	0.151761	0.896025
NM_001024967	Tmem106a	transmembrane protein 106A (Tmem106a), mRNA	4.25686	1.54655	0.000568775	0.986399	0.183369	1
NM_001007738	Tmem252	transmembrane protein 252 (Tmem252), mRNA	4.22239	2.03138	0.000568775	2.02479	0.528583	0.131212
NM_024356	Gch1	GTP cyclohydrolase 1 (Gch1), mRNA	4.19811	0.969512	0.00104156	0.879881	0.321665	1
NM_001012002	Zap70	zeta-chain (TCR) associated protein kinase 70 (Zap70), mRNA	4.19471	0.600953	0.00188208	0.403729	0.19096	1
NM_031979	Ybx3	Y box binding protein 3 (Ybx3), mRNA	4.17791	0.726173	0.000568775	1.38463	0.230965	0.198532
NM_001004202	Ccl6	chemokine (C-C motif) ligand 6 (Ccl6), mRNA	4.17678	2.4795	0.0135268	1.37688	0.7917	0.969577
NM_021586	Ltbp2	latent transforming growth factor beta binding protein 2 (Ltbp2), mRNA	4.17631	1.75483	0.000568775	1.9917	1.30031	1
NM_057124	P2ry6	pyrimidinergic receptor P2Y, G-protein coupled, 6 (P2ry6), mRNA	4.16642	0.843708	0.000568775	1.19604	0.268367	0.947895
NM_031747	Cnn1	calponin 1, basic, smooth muscle (Cnn1), mRNA	4.16507	2.22501	0.00767948	0.936497	0.248359	1
NM_001109509	Gpr84	G protein-coupled receptor 84 (Gpr84), mRNA	4.15503	0.836662	0.000568775	1.53634	0.274127	0.376145
NM_080767	Psmb8	proteasome (prosome, macropain) subunit, beta type, 8 (Psmb8), mRNA	4.12459	1.24667	0.000568775	1.56263	0.482311	0.300171
NM_001008384	Rac2	ras-related C3 botulinum toxin substrate 2 (rho family, small GTP binding protein Rac2) (Rac2), mRNA	4.11117	0.496404	0.000568775	1.15602	0.141379	0.984043
NM_019216	Gdf15	growth differentiation factor 15 (Gdf15), mRNA	4.10221	2.03063	0.00264305	2.19076	2.55603	1
NM_001009645	Kif22	kinesin family member 22 (Kif22), mRNA	4.08405	1.1474	0.00104156	1.28901	0.334597	1
NM_001012044	Lcp1	lymphocyte cytosolic protein 1 (Lcp1), mRNA	4.07768	0.578923	0.000568775	1.08212	0.17122	0.985791
NM_212525	Tyrobp	Tyro protein tyrosine kinase binding protein (Tyrobp), mRNA	4.07525	0.658116	0.000568775	1.24623	0.146387	0.848441
NM_212526	Kcne4	potassium voltage-gated channel, Isk-related family, member 4 (Kcne4), mRNA	4.07345	1.71557	0.0162739	1.29922	0.523959	0.985791
NM_022187	Plk3	polo-like kinase 3 (Plk3), mRNA	4.07074	0.789349	0.000568775	1.08329	0.157866	0.998187
NM_012904	Anxa1	annexin A1 (Anxa1), mRNA	4.06009	0.882451	0.000568775	1.29175	0.325201	0.830424
NM_012687	Tbxas1	thromboxane A synthase 1, platelet (Tbxas1), mRNA	4.05393	0.990912	0.000568775	1.51723	0.154224	0.550939
NM_022393	Clec10a	C-type lectin domain family 10, member A (Clec10a), mRNA	4.0257	2.15143	0.000568775	1.39252	0.759573	0.894766
NM_001106824	Pstpip1	proline-serine-threonine phosphatase-interacting protein 1 (Pstpip1), mRNA	4.00283	1.16334	0.000568775	1.34276	0.304242	0.83757
NM_012759	Vav1	no definition	3.99094	0.730111	0.000568775	1.38402	0.125922	0.779723
NM_001015020	Tgif1	TGFB-induced factor homeobox 1 (Tgif1), mRNA	3.98185	0.733953	0.000568775	1.08669	0.283119	0.998187
NM_001008722	Irf8	interferon regulatory factor 8 (Irf8), mRNA	3.98114	0.390677	0.000568775	1.74332	0.243741	0.176449
NM_001025050	Cdca8	cell division cycle associated 8 (Cdca8), mRNA	3.97477	0.924509	0.00301488	1.47202	0.387477	0.869399
NM_017365	Pdlim1	PDZ and LIM domain 1 (Pdlim1), mRNA	3.96629	1.05948	0.000568775	1.07942	0.237531	0.998187
NM_017061	Lox	lysyl oxidase (Lox), mRNA	3.96376	2.5037	0.0471922	2.23553	1.44666	1
NM_023959	Adamts4	ADAM metallopeptidase with thrombospondin type 1 motif, 4 (Adamts4), mRNA	3.95835	1.21643	0.000568775	1.23621	0.164559	0.674954
NM_001005891	Clec4a3	C-type lectin domain family 4, member A3 (Clec4a3), mRNA	3.94726	0.687201	0.000568775	1.49378	0.475894	0.701274
NM_133546	Ppp1r15a	protein phosphatase 1, regulatory subunit 15A (Ppp1r15a), mRNA	3.93908	0.261037	0.000568775	1.26965	0.135164	0.671987
NM_001107869	Dysf	dysferlin (Dysf), mRNA	3.92062	0.903417	0.000568775	0.764401	0.107736	1
NM_022604	Esm1	endothelial cell-specific molecule 1 (Esm1), mRNA	3.91215	2.02973	0.00741519	2.98392	1.69459	1
NM_001077589	Rgs16	regulator of G-protein signaling 16 (Rgs16), mRNA	3.89799	1.02932	0.000568775	0.618357	0.204878	0.379301
NM_017173	Serpinh1	serpin peptidase inhibitor, clade H (heat shock protein 47), member 1, (collagen binding protein 1) (Serpinh1), mRNA	3.8941	0.329091	0.000568775	1.38677	0.149117	0.206736
NM_001077671	Zc3h12a	zinc finger CCCH type containing 12A (Zc3h12a), mRNA	3.8896	0.632383	0.000568775	0.789493	0.25998	1
NM_001107845	Gsap	gamma-secretase activating protein (Gsap), mRNA	3.88157	0.32297	0.00104156	1.6484	0.635455	1
NM_001106273	Mesp2	mesoderm posterior basic helix-loop-helix transcription factor 2 (Mesp2), mRNA	3.86932	0.863681	0.000568775	1.07093	0.217642	0.998187
NM_001202463	Cd300le	Cd300 molecule-like family member E (Cd300le), mRNA	3.85628	1.83931	0.0305469	0.65597	0.490591	1
NM_053908	Ptpn6	protein tyrosine phosphatase, non-receptor type 6 (Ptpn6), mRNA	3.85543	0.563824	0.000568775	1.41104	0.222408	0.496746
NM_024125	Cebpb	CCAAT/enhancer binding protein (C/EBP), beta (Cebpb), mRNA	3.84097	1.30412	0.000568775	1.51788	0.439684	0.19824
NM_001047842	Shmt1	serine hydroxymethyltransferase 1 (soluble) (Shmt1), mRNA	3.82739	1.04723	0.000568775	1.20874	0.19171	1
NM_057135	Pfkfb3	6-phosphofructo-2-kinase/fructose-2,6-biphosphatase 3 (Pfkfb3), mRNA	3.8267	0.141782	0.000568775	1.6158	0.152482	0.0550217
NM_001109885	Fam129b	family with sequence similarity 129, member B (Fam129b), mRNA	3.82548	0.609267	0.000568775	1.10846	0.10989	0.992317
NM_001142367; NM_012997	P2rx1	no definition; purinergic receptor P2X, ligand-gated ion channel, 1 (P2rx1), transcript variant 1, mRNA	3.81838	1.44106	0.00225915	1.23536	0.36863	1
NM_001007735	Sertad1	SERTA domain containing 1 (Sertad1), mRNA	3.81721	1.21897	0.000568775	1.5649	0.369047	0.379039
NM_198130	Myd88	myeloid differentiation primary response 88 (Myd88), mRNA	3.81111	1.05275	0.000568775	1.46274	0.18965	0.401102
NM_139194	Fas	Fas cell surface death receptor (Fas), mRNA	3.79561	0.641511	0.000568775	0.920787	0.25366	1
NM_001044265	Steap4	STEAP family member 4 (Steap4), mRNA	3.79418	1.67534	0.00147371	1.77549	0.465564	1
NM_012715	Adm	adrenomedullin (Adm), mRNA	3.79119	0.749168	0.000568775	1.42571	0.337038	0.866271
NM_001106128	Ly86	lymphocyte antigen 86 (Ly86), mRNA	3.78308	0.689854	0.000568775	1.61807	0.347638	0.50248
NM_138844	Unc13d	unc-13 homolog D (C. elegans) (Unc13d), mRNA	3.76341	0.572364	0.000568775	1.4411	0.213367	1
NM_019316	Mafb	v-maf avian musculoaponeurotic fibrosarcoma oncogene homolog B (Mafb), mRNA	3.75515	0.776883	0.000568775	1.81905	0.232913	0.203103
NM_001014182	Mall	mal, T-cell differentiation protein-like (Mall), mRNA	3.74275	0.940088	0.000568775	1.09853	0.338266	0.998187
NM_172322	Pycard	PYD and CARD domain containing (Pycard), mRNA	3.74182	0.310244	0.000568775	1.28717	0.139684	0.940603
NM_053889	Vwf	von Willebrand factor (Vwf), mRNA	3.73071	0.658435	0.000568775	1.45489	0.21574	0.0960857
NM_053287	B4galt1	UDP-Gal:betaGlcNAc beta 1,4- galactosyltransferase, polypeptide 1 (B4galt1), mRNA	3.72934	0.757893	0.000568775	1.04317	0.204258	0.998187
NM_001256509	Fosb	FBJ osteosarcoma oncogene B (Fosb), mRNA	3.72588	0.46346	0.000568775	1.56182	0.273347	0.192676
NM_053612	Hspb8	heat shock protein B8 (Hspb8), mRNA	3.7211	0.941393	0.000568775	1.09074	0.121765	0.985791
NM_030834	Slc16a3	solute carrier family 16 (monocarboxylate transporter), member 3 (Slc16a3), mRNA	3.71371	1.06762	0.000568775	0.765587	0.268944	0.9362
NM_001033955; NM_001033956; NM_017338	Calca	calcitonin-related polypeptide alpha (Calca), transcript variant 2, mRNA; calcitonin-related polypeptide alpha (Calca), transcript variant 3, mRNA; calcitonin-related polypeptide alpha (Calca), transcript variant 1, mRNA	3.7005	0.522437	0.021183	0.747576	0.464275	1
NM_017325	Runx1	runt-related transcription factor 1 (Runx1), mRNA	3.65799	0.673948	0.000568775	1.22194	0.306827	1
NM_012610	Ngfr	nerve growth factor receptor (Ngfr), mRNA	3.64783	1.63126	0.000568775	1.05415	0.441309	0.998187
NM_001107873	Mcm2	minichromosome maintenance complex component 2 (Mcm2), mRNA	3.6329	0.884292	0.000568775	1.08464	0.189023	0.996995
NM_001108108	Ano6	anoctamin 6 (Ano6), mRNA	3.62942	0.844149	0.000568775	1.28093	0.233402	0.600904
NM_198769	Tlr2	toll-like receptor 2 (Tlr2), mRNA	3.6184	0.38421	0.000568775	1.30974	0.14191	0.769578
NM_001025680	Gpr4	G protein-coupled receptor 4 (Gpr4), mRNA	3.60121	0.879508	0.000568775	1.55782	0.534638	0.390076
NM_173840	Lat2	linker for activation of T cells family, member 2 (Lat2), mRNA	3.59328	0.904627	0.00147371	1.93344	0.566901	0.497457
NM_212513	Lag3	lymphocyte-activation gene 3 (Lag3), mRNA	3.58437	1.0989	0.0105715	1.69528	0.666778	1
NM_001024897	Ehd2	EH-domain containing 2 (Ehd2), mRNA	3.57467	0.536052	0.000568775	1.4199	0.0463047	0.429403
NM_001107195	Olfml2b	olfactomedin-like 2B (Olfml2b), mRNA	3.57358	0.633101	0.000568775	1.2712	0.166994	0.772723
NM_001105734	Dusp10	dual specificity phosphatase 10 (Dusp10), mRNA	3.56705	1.07695	0.000568775	0.78489	0.139652	0.811266
NM_001135767	Gngt2	guanine nucleotide binding protein (G protein), gamma transducing activity polypeptide 2 (Gngt2), mRNA	3.56354	1.86349	0.0354447	0.847754	0.306085	0.998187
NM_172019	Ifi47	interferon gamma inducible protein 47 (Ifi47), mRNA	3.55658	1.16628	0.000568775	1.6696	0.436106	0.311366
NM_001173437	Chac1	ChaC, cation transport regulator homolog 1 (E. coli) (Chac1), mRNA	3.55463	0.796389	0.000568775	0.927173	0.0794115	0.998187
NM_024385	Hhex	hematopoietically expressed homeobox (Hhex), mRNA	3.53429	0.729399	0.00147371	1.73036	0.683095	0.428127
NM_019905	Anxa2	annexin A2 (Anxa2), mRNA	3.53297	0.661274	0.000568775	1.26258	0.414547	0.702405
NM_022242	Fam129a	family with sequence similarity 129, member A (Fam129a), mRNA	3.53233	1.00728	0.000568775	1.53266	0.221526	1
NM_001105866	Cdc45	cell division cycle 45 (Cdc45), mRNA	3.53182	0.481711	0.0092824	1.16027	0.262158	1
NM_019370	Enpp3	ectonucleotide pyrophosphatase/phosphodiesterase 3 (Enpp3), mRNA	3.52959	1.24001	0.000568775	1.34381	0.62442	0.808835
NM_001009965	Tsku	tsukushi, small leucine rich proteoglycan (Tsku), mRNA	3.52333	0.954363	0.000568775	0.973354	0.305654	0.998187
NM_001013045	Ccl24	chemokine (C-C motif) ligand 24 (Ccl24), mRNA	3.51994	1.84535	0.000568775	0.996863	0.417365	0.998187
NM_001109358	Sesn2	sestrin 2 (Sesn2), mRNA	3.50579	0.543467	0.000568775	1.05513	0.132696	0.998187
NM_001047881	Arsi	arylsulfatase family, member I (Arsi), mRNA	3.48645	0.954389	0.018387	1.05784	0.339052	1
NM_001191813	Hjurp	Holliday junction recognition protein (Hjurp), mRNA	3.48206	0.45267	0.00301488	1.38838	0.571375	1
NM_031012	Anpep	alanyl (membrane) aminopeptidase (Anpep), mRNA	3.48109	1.24889	0.000568775	1.10998	0.235266	1
NM_001191568	Pmf1	polyamine-modulated factor 1 (Pmf1), mRNA	3.4809	1.15653	0.00650636	1.08264	0.149575	0.998187
NM_198731	Chdh	choline dehydrogenase (Chdh), mRNA	3.47957	0.449429	0.000568775	1.36173	0.210999	1
NM_001173427	Dram1	DNA-damage regulated autophagy modulator 1 (Dram1), mRNA	3.47863	0.890256	0.000568775	0.89741	0.261745	1
NM_012855	Jak3	Janus kinase 3 (Jak3), mRNA	3.47743	0.369155	0.000568775	1.60649	0.328568	0.253738
NM_001109624	LOC691141	hypothetical protein LOC691141 (LOC691141), mRNA	3.47309	0.98828	0.000568775	0.858051	0.26382	0.996995
NM_001134577	Slc39a1	solute carrier family 39 (zinc transporter), member 1 (Slc39a1), mRNA	3.45803	0.844701	0.000568775	1.28616	0.129489	0.463541
NM_001109077	Arhgap30	Rho GTPase activating protein 30 (Arhgap30), mRNA	3.45259	0.388583	0.000568775	1.03848	0.20438	0.998187
NM_012615	Odc1	ornithine decarboxylase 1 (Odc1), mRNA	3.44869	0.640754	0.000568775	1.15447	0.11835	0.883806
NM_001005892	Spi1	Spi-1 proto-oncogene (Spi1), mRNA	3.44831	0.27785	0.000568775	1.01873	0.192754	0.998187
NM_053485	S100a6	S100 calcium binding protein A6 (S100a6), mRNA	3.44532	0.794936	0.000568775	1.65721	0.320429	0.451713
NM_001106243	Map4k1	mitogen activated protein kinase kinase kinase kinase 1 (Map4k1), mRNA	3.4443	0.491113	0.000568775	1.04734	0.185333	0.998187
NM_019139	Gdnf	glial cell derived neurotrophic factor (Gdnf), mRNA	3.43855	1.19714	0.0307492	1.05639	0.434587	1
NM_001030026	Ifi30	interferon gamma inducible protein 30 (Ifi30), mRNA	3.43129	0.593796	0.000568775	1.2093	0.145046	0.885856
NM_171993	Cdc20	cell division cycle 20 (Cdc20), mRNA	3.42461	1.05206	0.00403442	1.3016	0.328857	1
NM_138504	Osgin1	oxidative stress induced growth inhibitor 1 (Osgin1), mRNA	3.42278	0.488733	0.000568775	0.847349	0.337973	1
NM_001106637	Gem	GTP binding protein overexpressed in skeletal muscle (Gem), mRNA	3.42257	0.692408	0.000568775	1.39264	0.421116	0.74294
NM_001126287	Ppp1r18	protein phosphatase 1, regulatory subunit 18 (Ppp1r18), mRNA	3.40558	0.419345	0.000568775	1.24869	0.0938893	0.904208
NM_021654	Gja4	gap junction protein, alpha 4 (Gja4), mRNA	3.39105	0.934395	0.000568775	1.58952	0.3452	0.669242
NM_171992	Ccnd1	cyclin D1 (Ccnd1), mRNA	3.38966	0.558768	0.000568775	0.947479	0.0686214	0.998187
NM_031642	Klf6	no definition	3.35837	0.813029	0.000568775	1.11488	0.162182	0.959983
NM_053857	Eif4ebp1	eukaryotic translation initiation factor 4E binding protein 1 (Eif4ebp1), mRNA	3.34668	0.314251	0.000568775	1.71878	0.18259	0.104082
NM_019153	Fbln5	fibulin 5 (Fbln5), mRNA	3.34204	0.801375	0.000568775	0.958282	0.106018	0.998187
NM_001025419	Tax1bp3	Tax1 (human T-cell leukemia virus type I) binding protein 3 (Tax1bp3), mRNA	3.31236	0.833279	0.000568775	1.14626	0.124378	0.966567
NM_001100684	Sh3bp2	SH3-domain binding protein 2 (Sh3bp2), mRNA	3.30589	0.603027	0.000568775	1.29456	0.280503	0.791723
NM_001024887	Sigirr	single immunoglobulin and toll-interleukin 1 receptor (TIR) domain (Sigirr), mRNA	3.30292	0.843302	0.000568775	1.09428	0.304935	0.998187
NM_022259	Cd244	Cd244 molecule, natural killer cell receptor 2B4 (Cd244), mRNA	3.30237	0.459573	0.00264305	1.18175	0.533028	1
NM_032085	Col3a1	collagen, type III, alpha 1 (Col3a1), mRNA	3.29377	1.49694	0.000568775	1.6049	0.667953	0.121045
NM_001109120	Mboat1	membrane bound O-acyltransferase domain containing 1 (Mboat1), mRNA	3.28964	0.388757	0.000568775	1.2647	0.292808	1
NM_001024741	Chaf1b	chromatin assembly factor 1, subunit B (p60) (Chaf1b), mRNA	3.28017	1.51609	0.00437699	1.57548	0.20348	1
NM_001126083	Cks2	CDC28 protein kinase regulatory subunit 2 (Cks2), mRNA	3.27422	0.250652	0.0193111	1.22976	0.61554	0.99238
NM_001007802	Cmtm6	CKLF-like MARVEL transmembrane domain containing 6 (Cmtm6), mRNA	3.26762	0.461108	0.000568775	1.29535	0.0603786	0.929078
NM_053480	Pola2	polymerase (DNA directed), alpha 2, accessory subunit (Pola2), mRNA	3.25762	0.639796	0.00104156	0.926429	0.206457	1
NM_001002016	Lmna	lamin A/C (Lmna), mRNA	3.24586	0.505304	0.000568775	1.07195	0.0680285	0.989065
NM_012862	Mgp	matrix Gla protein (Mgp), mRNA	3.24451	0.791739	0.000568775	1.71156	0.427517	0.0599365
NM_001108076	Myo1f	myosin IF (Myo1f), mRNA	3.23438	0.190006	0.000568775	1.20727	0.174557	0.92209
NM_022226	Lgmn	legumain (Lgmn), mRNA	3.23183	0.265464	0.000568775	1.14579	0.0382873	0.891806
NM_001004245	Esam	endothelial cell adhesion molecule (Esam), mRNA	3.22373	0.673845	0.000568775	1.53331	0.204	0.1667
NM_019175	Klk6	kallikrein related-peptidase 6 (Klk6), mRNA	3.2198	1.23486	0.000568775	0.746854	0.0795981	0.374004
NM_001034009; NM_023983	Mcam	no definition; melanoma cell adhesion molecule (Mcam), transcript variant 1, mRNA	3.21462	0.640902	0.000568775	1.01722	0.216382	0.998187
NM_212466	Cfb	complement factor B (Cfb), mRNA	3.21157	1.17672	0.000568775	1.18948	0.312194	0.892754
NM_001134562	Rasal3	RAS protein activator like 3 (Rasal3), mRNA	3.20944	0.349151	0.000568775	0.971976	0.145397	1
NM_001135017	Myl12a	myosin, light chain 12A, regulatory, non-sarcomeric (Myl12a), mRNA	3.20051	0.414901	0.000568775	1.08845	0.0789529	0.985791
NM_053555	Vamp5	vesicle-associated membrane protein 5 (Vamp5), mRNA	3.18822	0.266448	0.00225915	1.18588	0.265193	0.989065
NM_001024275	Rassf4	Ras association (RalGDS/AF-6) domain family member 4 (Rassf4), mRNA	3.18223	0.588589	0.000568775	1.22947	0.117939	0.910911
NM_134360	Cd40	CD40 molecule, TNF receptor superfamily member 5 (Cd40), mRNA	3.17272	1.18631	0.018387	1.14578	0.378369	1
NM_001108734	Mob3a	MOB kinase activator 3A (Mob3a), mRNA	3.17197	0.578324	0.000568775	1.05043	0.151213	0.998187
NM_138848	Podxl	podocalyxin-like (Podxl), mRNA	3.17109	0.548386	0.000568775	1.41181	0.173811	0.167134
NM_001005890	Clec4a1	C-type lectin domain family 4, member A1 (Clec4a1), mRNA	3.17074	0.717237	0.00225915	0.849032	0.163526	0.985791
NM_001106427	Spry1	sprouty homolog 1, antagonist of FGF signaling (Drosophila) (Spry1), mRNA	3.16892	0.458705	0.00147371	1.20582	0.257964	0.979736
NM_017143	F10	coagulation factor X (F10), mRNA	3.1635	1.27975	0.00369784	0.81384	0.319905	1
NM_031340	Timeless	timeless circadian clock (Timeless), mRNA	3.14273	0.369317	0.000568775	0.869326	0.281907	1
NM_053812	Bak1	BCL2-antagonist/killer 1 (Bak1), mRNA	3.13986	0.554013	0.000568775	1.1317	0.165301	0.96167
NM_001109328	Rab7b	no definition	3.13518	0.760067	0.000568775	1.02058	0.171181	0.998187
NM_001108488	Fes	FES proto-oncogene, tyrosine kinase (Fes), mRNA	3.13297	0.471355	0.000568775	1.30675	0.217646	0.895846
NM_001164060; NM_053517	Shc1	SHC (Src homology 2 domain containing) transforming protein 1 (Shc1), transcript variant 1, mRNA; SHC (Src homology 2 domain containing) transforming protein 1 (Shc1), transcript variant 2, mRNA	3.13256	0.466665	0.000568775	1.12357	0.130153	0.96167
NM_152790	Carhsp1	calcium regulated heat stable protein 1 (Carhsp1), mRNA	3.12889	0.775057	0.000568775	1.11314	0.0824808	0.957197
NM_023092	Myo1c	myosin IC (Myo1c), mRNA	3.12432	0.328995	0.000568775	1.21756	0.12789	0.774619
NM_001004424	Tacc3	transforming, acidic coiled-coil containing protein 3 (Tacc3), mRNA	3.1207	0.806007	0.00104156	1.05826	0.264159	0.998187
NM_052800	Tk1	thymidine kinase 1, soluble (Tk1), mRNA	3.11105	0.415779	0.000568775	1.36872	0.141002	0.737547
NM_001127546	Kdelr3	KDEL (Lys-Asp-Glu-Leu) endoplasmic reticulum protein retention receptor 3 (Kdelr3), mRNA	3.10827	0.544616	0.000568775	1.37213	0.46949	0.895846
NM_031349	Aplnr	apelin receptor (Aplnr), mRNA	3.10745	1.34007	0.000568775	1.13876	0.281211	0.965177
NM_001008328	Parp3	poly (ADP-ribose) polymerase family, member 3 (Parp3), mRNA	3.10024	0.305212	0.000568775	1.24349	0.263089	0.816303
NM_001109300	Cmtm7	CKLF-like MARVEL transmembrane domain containing 7 (Cmtm7), mRNA	3.09655	0.837674	0.000568775	1.03685	0.0925774	0.998187
NM_178097	Sla	src-like adaptor (Sla), mRNA	3.09477	0.71029	0.000568775	1.3429	0.158344	0.856492
NM_178094	Itpkc	inositol-trisphosphate 3-kinase C (Itpkc), mRNA	3.092	0.319215	0.000568775	1.32204	0.295983	0.634651
NM_001033913; NM_145680	Gimap5	no definition; no definition	3.09071	0.224805	0.00225915	0.925881	0.257874	0.998187
NM_023965	Cybb	cytochrome b-245, beta polypeptide (Cybb), mRNA	3.08911	0.560502	0.00301488	1.38922	0.612042	1
NM_001276477	Rps27l	ribosomal protein S27-like (Rps27l), mRNA	3.08594	0.415467	0.000568775	0.9862	0.0989206	0.998187
NM_001106434	Tm4sf1	transmembrane 4 L six family member 1 (Tm4sf1), mRNA	3.08102	0.589694	0.000568775	1.07592	0.222722	0.998187
NM_001134881	Psd4	pleckstrin and Sec7 domain containing 4 (Psd4), mRNA	3.07784	0.391549	0.000568775	1.14403	0.12519	1
NM_001106536	Mybl2	myeloblastosis oncogene-like 2 (Mybl2), mRNA	3.071	0.881647	0.00147371	1.15977	0.164572	1
NM_013069	Cd74	Cd74 molecule, major histocompatibility complex, class II invariant chain (Cd74), mRNA	3.06437	0.96194	0.000568775	1.15813	0.131815	0.948734
NM_024160	Cyba	cytochrome b-245, alpha polypeptide (Cyba), mRNA	3.06216	0.596344	0.000568775	1.33097	0.0945113	0.713094
NM_053847	Map3k8	mitogen-activated protein kinase kinase kinase 8 (Map3k8), mRNA	3.05866	0.846209	0.000568775	1.1974	0.430995	1
NM_019178	Tlr4	toll-like receptor 4 (Tlr4), mRNA	3.05375	0.847038	0.00369784	0.739899	0.21834	1
NM_001278483; NM_001278484	Runx2	runt-related transcription factor 2 (Runx2), transcript variant 1, mRNA; runt-related transcription factor 2 (Runx2), transcript variant 2, mRNA	3.04364	0.775803	0.000568775	0.913894	0.222224	1
NM_001108613	Slc17a9	solute carrier family 17 (vesicular nucleotide transporter), member 9 (Slc17a9), mRNA	3.0405	0.601254	0.00369784	0.931073	0.30891	1
NM_001108829	Kdm6b	lysine (K)-specific demethylase 6B (Kdm6b), mRNA	3.03941	0.239243	0.000568775	1.29576	0.199634	0.467547
NM_001270762; NM_001270763; NM_139105	Rnh1	ribonuclease/angiogenin inhibitor 1 (Rnh1), transcript variant 1, mRNA; ribonuclease/angiogenin inhibitor 1 (Rnh1), transcript variant 3, mRNA; ribonuclease/angiogenin inhibitor 1 (Rnh1), transcript variant 2, mRNA	3.03835	0.510771	0.000568775	1.12147	0.108668	0.953626
NM_001107958	Tal1	T-cell acute lymphocytic leukemia 1 (Tal1), mRNA	3.03749	0.517062	0.000568775	1.36833	0.122979	1
NM_001134555	C1r	no definition	3.03536	0.803596	0.000568775	1.19963	0.179576	0.808869
NM_145673	Mafk	v-maf avian musculoaponeurotic fibrosarcoma oncogene homolog K (Mafk), mRNA	3.02717	0.382233	0.000568775	1.03385	0.0770534	0.998187
NM_001108487	Aen	apoptosis enhancing nuclease (Aen), mRNA	3.02503	0.203956	0.000568775	1.09922	0.0775317	0.986827
NM_001191923	Pik3r5	phosphoinositide-3-kinase, regulatory subunit 5 (Pik3r5), mRNA	3.02187	0.421165	0.000568775	1.34449	0.185263	0.835027
NM_139095	Tmem37	transmembrane protein 37 (Tmem37), mRNA	3.01599	1.26872	0.0273446	1.23313	0.41882	0.989065
NM_001107031	Slfn2	schlafen 2 (Slfn2), mRNA	3.00745	1.10777	0.000568775	0.948124	0.296939	0.998187
NM_145683	Ptpn7	protein tyrosine phosphatase, non-receptor type 7 (Ptpn7), mRNA	3.00497	0.372523	0.00369784	1.94251	0.598449	0.19824
NM_001005540	Ppm1j	protein phosphatase, Mg2+/Mn2+ dependent, 1J (Ppm1j), mRNA	3.00389	0.835811	0.00225915	0.567451	0.243977	0.566891
NM_001079700	Cdc42ep1	CDC42 effector protein (Rho GTPase binding) 1 (Cdc42ep1), mRNA	2.99964	0.734347	0.000568775	1.20525	0.142955	0.781382
NM_022183	Top2a	topoisomerase (DNA) II alpha (Top2a), mRNA	2.99534	1.88338	0.00468808	1.51502	0.631227	1
NM_001111098; NM_030857	Lyn	LYN proto-oncogene, Src family tyrosine kinase (Lyn), transcript variant 2, mRNA; LYN proto-oncogene, Src family tyrosine kinase (Lyn), transcript variant 1, mRNA	2.98589	0.365309	0.000568775	1.33746	0.0968302	0.444571
NM_001107095	Nfkbiz	nuclear factor of kappa light polypeptide gene enhancer in B-cells inhibitor, zeta (Nfkbiz), mRNA	2.98216	0.744394	0.000568775	1.04107	0.309923	1
NM_021693	Sik1	salt-inducible kinase 1 (Sik1), mRNA	2.97855	0.995568	0.000568775	1.56921	0.412564	0.197145
NM_016994	C3	complement component 3 (C3), mRNA	2.96372	1.26086	0.000568775	1.20592	0.154396	0.780234
NM_022511	Pfn1	profilin 1 (Pfn1), mRNA	2.9573	0.580927	0.000568775	1.1305	0.0934374	0.929078
NM_001108475	Vasp	vasodilator-stimulated phosphoprotein (Vasp), mRNA	2.95287	0.441579	0.000568775	1.1532	0.134365	0.929078
NM_031614	Txnrd1	thioredoxin reductase 1 (Txnrd1), mRNA	2.95167	0.506996	0.000568775	1.20936	0.0582578	0.733894
NM_031591	Pecam1	platelet/endothelial cell adhesion molecule 1 (Pecam1), mRNA	2.94635	0.27426	0.000568775	1.45266	0.229126	0.198966
NM_017062	Pdlim4	PDZ and LIM domain 4 (Pdlim4), mRNA	2.94488	0.470038	0.000568775	1.32321	0.184656	0.37524
NM_053302	Gpr182	G protein-coupled receptor 182 (Gpr182), mRNA	2.94482	1.19059	0.00104156	1.4526	0.321377	0.742058
NM_001271058; NM_001271059; NM_001271060; NM_001271061; NM_001271062; NM_173096	Mx1	myxovirus (influenza virus) resistance 1 (Mx1), transcript variant 2, mRNA; myxovirus (influenza virus) resistance 1 (Mx1), transcript variant 3, mRNA; myxovirus (influenza virus) resistance 1 (Mx1), transcript variant 4, mRNA; myxovirus (influenza virus) resistance 1 (Mx1), transcript variant 5, mRNA; myxovirus (influenza virus) resistance 1 (Mx1), transcript variant 6, mRNA; myxovirus (influenz…	2.94392	1.36582	0.000568775	0.76093	0.34353	0.816303
NM_053966	Lamc1	laminin, gamma 1 (Lamc1), mRNA	2.9437	0.448748	0.000568775	1.21308	0.142087	0.735372
NM_031123	Stc1	stanniocalcin 1 (Stc1), mRNA	2.94162	0.81123	0.000568775	1.30337	0.302159	0.867771
NM_001106542	Ube2c	ubiquitin-conjugating enzyme E2C (Ube2c), mRNA	2.93067	0.823457	0.0270356	1.39749	0.449476	0.96167
NM_001107022	Scarf1	scavenger receptor class F, member 1 (Scarf1), mRNA	2.92911	0.497723	0.000568775	1.33024	0.331495	0.793729
NM_001106914	Kctd18	potassium channel tetramerization domain containing 18 (Kctd18), mRNA	2.92689	1.50651	0.000568775	0.959272	0.17983	0.998187
NM_199101	Plekha4	pleckstrin homology domain containing, family A (phosphoinositide binding specific) member 4 (Plekha4), mRNA	2.92418	0.361434	0.00225915	1.28724	0.377946	1
NM_013127	Cd38	CD38 molecule (Cd38), mRNA	2.92209	0.591732	0.000568775	0.989286	0.219999	0.998187
NM_001134972	Plekhg2	pleckstrin homology domain containing, family G (with RhoGef domain) member 2 (Plekhg2), mRNA	2.92189	0.231057	0.000568775	1.22682	0.198212	0.863993
NM_001191577	Midn	midnolin (Midn), mRNA	2.91988	0.247955	0.000568775	1.3059	0.14754	0.486839
NM_001008830; NM_001008839	RT1-A3	RT1 class I, locus A3 (RT1-A3), mRNA; RT1 class I, locus CE16 (RT1-CE16), mRNA	2.90533	0.705956	0.00104156	1.21866	0.386557	0.960768
NM_001271480	Themis2	thymocyte selection associated family member 2 (Themis2), mRNA	2.90279	0.764009	0.00591236	1.01092	0.453486	1
NM_001008829	RT1-A2	RT1 class Ia, locus A2 (RT1-A2), mRNA	2.89813	1.01051	0.000568775	1.09213	0.345636	0.996995
NM_130426	Tnfrsf1b	tumor necrosis factor receptor superfamily, member 1b (Tnfrsf1b), mRNA	2.88694	0.662189	0.000568775	1.10248	0.0833956	0.998187
NM_001108733	Dot1l	DOT1-like histone H3K79 methyltransferase (Dot1l), mRNA	2.87593	0.642631	0.000568775	1.18347	0.112426	0.87697
NM_199114	Fgfrl1	fibroblast growth factor receptor-like 1 (Fgfrl1), mRNA	2.87456	0.314579	0.000568775	1.66412	0.180722	0.0645637
NM_053652	Flt4	fms-related tyrosine kinase 4 (Flt4), mRNA	2.87396	0.561584	0.000568775	1.34717	0.337636	1
NM_139324	Ehd4	EH-domain containing 4 (Ehd4), mRNA	2.87016	0.369811	0.000568775	1.06332	0.103729	0.996995
NM_001034199	Nptx2	neuronal pentraxin II (Nptx2), mRNA	2.86243	1.06542	0.000568775	1.11941	0.221493	0.959575
NM_001108679	Eva1b	eva-1 homolog B (Eva1b), mRNA	2.86207	0.349719	0.000568775	1.38179	0.233005	0.746884
NM_001271244	Rbpms	RNA binding protein with multiple splicing (Rbpms), mRNA	2.86195	0.396679	0.00437699	1.3701	0.479057	0.918852
NM_001011965	Stom	stomatin (Stom), mRNA	2.85433	0.514953	0.000568775	0.770633	0.0632543	0.775668
NM_001184973	Oscar	osteoclast associated, immunoglobulin-like receptor (Oscar), mRNA	2.85089	0.645233	0.00147371	1.22531	0.244016	0.961058
NM_022441	Acvrl1	activin A receptor type II-like 1 (Acvrl1), mRNA	2.85029	0.377677	0.000568775	1.37756	0.280594	0.492169
NM_183056	Stk40	serine/threonine kinase 40 (Stk40), mRNA	2.84968	0.306183	0.000568775	1.21189	0.141988	0.746703
NM_053761	Zyx	zyxin (Zyx), mRNA	2.84741	0.353659	0.000568775	0.9615	0.0884131	0.998187
NM_001145842; NM_017113	Grn	granulin (Grn), transcript variant 2, mRNA; granulin (Grn), transcript variant 1, mRNA	2.84725	0.619685	0.000568775	1.09679	0.112474	0.979736
NM_001012127	Mapkapk3	mitogen-activated protein kinase-activated protein kinase 3 (Mapkapk3), mRNA	2.84664	0.448648	0.000568775	1.19282	0.201306	0.904208
NM_012708	Psmb9	proteasome (prosome, macropain) subunit, beta type, 9 (Psmb9), mRNA	2.84398	0.927604	0.000568775	0.874418	0.246647	0.985791
NM_053560	Chi3l1	chitinase 3-like 1 (cartilage glycoprotein-39) (Chi3l1), mRNA	2.84224	0.512588	0.000568775	1.18777	0.134695	0.791007
NM_032055	Tap1	transporter 1, ATP-binding cassette, sub-family B (MDR/TAP) (Tap1), mRNA	2.84134	0.886508	0.000568775	1.23542	0.471338	0.891806
NM_001107407	Cdh5	cadherin 5 (Cdh5), mRNA	2.82535	0.325706	0.000568775	1.40852	0.186102	0.471564
NM_023955	Scamp2	secretory carrier membrane protein 2 (Scamp2), mRNA	2.82124	0.607162	0.000568775	1.09865	0.0487517	0.980092
NM_001012084	Adh6	alcohol dehydrogenase 6 (class V) (Adh6), mRNA	2.8129	1.31789	0.00403442	1.27013	0.197042	0.936414
NM_001191600	Fhod1	no definition	2.81253	0.255285	0.000568775	1.64797	0.0530218	0.150638
NM_001271239	Tmem117	transmembrane protein 117 (Tmem117), mRNA	2.80928	0.702287	0.000568775	0.749464	0.119496	0.492005
NM_001130577	Cyth4	cytohesin 4 (Cyth4), mRNA	2.80513	0.169911	0.000568775	1.06192	0.116658	0.998187
NM_001011947	Rai14	retinoic acid induced 14 (Rai14), mRNA	2.80387	0.620314	0.000568775	1.01325	0.32472	0.998187
NM_001108425	Mocos	molybdenum cofactor sulfurase (Mocos), mRNA	2.80111	0.566418	0.00437699	1.56454	0.399061	1
NM_138518	Crispld2	cysteine-rich secretory protein LCCL domain containing 2 (Crispld2), mRNA	2.80107	0.632152	0.000568775	1.17016	0.142769	0.959983
NM_001172063	Galnt6	no definition	2.80032	0.839925	0.000568775	1.00541	0.13451	0.998187
NM_001170568	Baz1a	bromodomain adjacent to zinc finger domain, 1A (Baz1a), mRNA	2.79343	0.780703	0.000568775	1.20318	0.177693	0.904208
NM_001106281	Prcp	prolylcarboxypeptidase (angiotensinase C) (Prcp), mRNA	2.78895	0.952135	0.000568775	0.893472	0.108004	0.979736
NM_053802	Tgfbi	transforming growth factor, beta induced (Tgfbi), mRNA	2.78587	1.03857	0.000568775	0.685625	0.198979	0.448606
NM_001008847	RT1-Da	RT1 class II, locus Da (RT1-Da), mRNA	2.7858	0.928866	0.000568775	1.2928	0.291381	0.869399
NM_023981	Csf1	colony stimulating factor 1 (macrophage) (Csf1), mRNA	2.78076	0.464485	0.000568775	0.96768	0.170129	0.998187
NM_145674	Ggta1	no definition	2.77683	0.809333	0.00104156	1.0575	0.230815	0.998187
NM_001014120	Fkbp10	FK506 binding protein 10 (Fkbp10), mRNA	2.77647	0.546133	0.000568775	1.29329	0.163498	0.72431
NM_001013146; NM_012954	Fosl2	fos-like antigen 2 (Fosl2), transcript variant 2, mRNA; fos-like antigen 2 (Fosl2), transcript variant 1, mRNA	2.76349	0.625648	0.00437699	0.908861	0.107716	0.998187
NM_001025041	Ier5l	immediate early response 5-like (Ier5l), mRNA	2.75884	0.759471	0.000568775	1.27711	0.280035	0.686167
NM_021846	Mcl1	no definition	2.7571	0.424349	0.000568775	1.24552	0.197717	0.650462
NM_001044250	Stat6	signal transducer and activator of transcription 6, interleukin-4 induced (Stat6), mRNA	2.75404	0.461591	0.000568775	1.21101	0.149422	0.888615
NM_001191891	C1qtnf9	C1q and tumor necrosis factor related protein 9 (C1qtnf9), mRNA	2.75141	0.782718	0.0113139	1.17309	0.201758	0.989065
NM_001037793	Dock8	dedicator of cytokinesis 8 (Dock8), mRNA	2.74904	0.281476	0.000568775	1.39261	0.208344	0.466526
NM_001108441	Dnajb1	DnaJ (Hsp40) homolog, subfamily B, member 1 (Dnajb1), mRNA	2.74682	0.333957	0.000568775	1.37437	0.202093	0.24702
NM_199256	Sec61a1	Sec61 alpha 1 subunit (S. cerevisiae) (Sec61a1), mRNA	2.74678	0.510733	0.000568775	1.13386	0.112117	0.929078
NM_012716	Slc16a1	solute carrier family 16 (monocarboxylate transporter), member 1 (Slc16a1), mRNA	2.74261	0.310315	0.000568775	1.12992	0.111579	0.9362
NM_053736	Casp4	caspase 4, apoptosis-related cysteine peptidase (Casp4), mRNA	2.73993	0.550467	0.00225915	1.31809	0.635984	0.871533
NM_001013938	Vwa1	von Willebrand factor A domain containing 1 (Vwa1), mRNA	2.73948	0.387877	0.000568775	1.07393	0.148134	0.991649
NM_001191642	Nlrp3	NLR family, pyrin domain containing 3 (Nlrp3), mRNA	2.73931	0.38382	0.00147371	1.58949	0.269713	0.454097
NM_203337	St3gal4	ST3 beta-galactoside alpha-2,3-sialyltransferase 4 (St3gal4), mRNA	2.73777	0.655271	0.000568775	0.999042	0.168507	0.998187
NM_001012133	Sp140	no definition	2.73331	0.437478	0.00104156	1.17421	0.2095	0.977937
NM_138900	C1s	complement component 1, s subcomponent (C1s), mRNA	2.72873	0.466668	0.000568775	1.08862	0.309957	0.989065
NM_001008315	Ltbr	lymphotoxin beta receptor (TNFR superfamily, member 3) (Ltbr), mRNA	2.72404	0.440782	0.000568775	1.17696	0.168068	0.873765
NM_001135033	Trim16	tripartite motif-containing 16 (Trim16), mRNA	2.72165	0.569564	0.000568775	0.848098	0.018732	0.96167
NM_001109887; NM_001109888; NM_001109889; NM_001109890; NM_138507	Ptprc	protein tyrosine phosphatase, receptor type, C (Ptprc), transcript variant 3, mRNA; protein tyrosine phosphatase, receptor type, C (Ptprc), transcript variant 5, mRNA; protein tyrosine phosphatase, receptor type, C (Ptprc), transcript variant 2, mRNA; protein tyrosine phosphatase, receptor type, C (Ptprc), transcript variant 1, mRNA; protein tyrosine phosphatase, receptor type, C (Ptprc), transcr…	2.70615	0.882813	0.000568775	0.81509	0.22659	0.892318
NM_001106164	Cmtm3	CKLF-like MARVEL transmembrane domain containing 3 (Cmtm3), mRNA	2.69748	0.394296	0.00104156	0.920683	0.178026	0.998187
NM_024403	Atf4	activating transcription factor 4 (Atf4), mRNA	2.69353	0.420989	0.000568775	1.00753	0.0918785	0.998187
NM_001008827	RT1-A1	RT1 class Ia, locus A1 (RT1-A1), mRNA	2.69232	0.529226	0.00147371	0.857571	0.369401	0.985791
NM_001162535	Sh3d21	SH3 domain containing 21 (Sh3d21), mRNA	2.68676	0.526836	0.00264305	0.944867	0.0840387	0.998187
NM_001191096	Mtmr11	myotubularin related protein 11 (Mtmr11), mRNA	2.68578	0.341566	0.000568775	1.0208	0.150855	0.998187
NM_001106430	Mgst2	microsomal glutathione S-transferase 2 (Mgst2), mRNA	2.6849	0.518517	0.0495855	1.33572	0.219845	0.959983
NM_130427	Eya2	EYA transcriptional coactivator and phosphatase 2 (Eya2), mRNA	2.6771	0.545282	0.000568775	1.35364	0.233897	0.7552
NM_001098216	Tead3	TEA domain family member 3 (Tead3), mRNA	2.67428	0.544535	0.00104156	1.23457	0.300247	0.935304
NM_001014077	Clec14a	C-type lectin domain family 14, member A (Clec14a), mRNA	2.66915	0.485201	0.000568775	1.10469	0.190285	0.994803
NM_017099	Kcnj8	potassium inwardly-rectifying channel, subfamily J, member 8 (Kcnj8), mRNA	2.66453	0.757612	0.00104156	1.52966	0.407033	0.634651
NM_053563	Ddx39a	no definition	2.65759	0.237224	0.000568775	1.11372	0.104943	0.984043
NM_001108366	Vrk2	vaccinia related kinase 2 (Vrk2), mRNA	2.65721	0.635236	0.0316229	1.03458	0.270987	0.998187
NM_001106283	Folr2	no definition	2.6534	0.781945	0.0135268	2.68725	0.691418	0.3304
NM_212541	Slc44a4	solute carrier family 44, member 4 (Slc44a4), mRNA	2.65191	0.988348	0.00437699	0.879177	0.285881	0.986827
NM_001127523	Mis18a	MIS18 kinetochore protein A (Mis18a), mRNA	2.64933	0.946293	0.000568775	1.25472	0.283797	0.718361
NM_031135	Klf10	Kruppel-like factor 10 (Klf10), mRNA	2.64921	0.739335	0.000568775	1.12	0.402392	0.979736
NM_001108481	Rras	related RAS viral (r-ras) oncogene homolog (Rras), mRNA	2.64458	0.200199	0.000568775	1.22168	0.109608	0.868281
NM_001004215	Ppic	peptidylprolyl isomerase C (Ppic), mRNA	2.64182	0.877897	0.00468808	1.36991	0.32169	0.885428
NM_139082	Bambi	BMP and activin membrane-bound inhibitor (Bambi), mRNA	2.64107	1.27137	0.0319544	0.786534	0.138588	0.96167
NM_022251	Enpep	no definition	2.64033	0.374996	0.000568775	1.2142	0.297662	0.948349
NM_213561	Tcf19	transcription factor 19 (Tcf19), mRNA	2.64019	0.897764	0.0167133	1.25215	0.375018	0.969577
NM_001173344	Spred3	sprouty-related, EVH1 domain containing 3 (Spred3), mRNA	2.6387	0.412486	0.000568775	1.10518	0.24062	0.989065
NM_022597	Ctsb	cathepsin B (Ctsb), mRNA	2.63498	0.586522	0.000568775	1.08205	0.0966432	0.988819
NM_001039025	Tln1	talin 1 (Tln1), mRNA	2.6345	0.298643	0.000568775	1.00785	0.0622922	0.998187
NM_053669	Sh2b2	SH2B adaptor protein 2 (Sh2b2), mRNA	2.6308	0.400816	0.000568775	0.821015	0.183934	0.930955
NM_001025693	Cdca7	cell division cycle associated 7 (Cdca7), mRNA	2.6283	0.954093	0.00225915	1.6673	0.559791	0.392434
NM_001134572	RGD1306058	similar to RIKEN cDNA 1110007C09 (RGD1306058), mRNA	2.62537	0.224954	0.000568775	1.01087	0.231692	0.998187
NM_001271137	Zmym6nb	ZMYM6 neighbor (Zmym6nb), mRNA	2.62397	0.869993	0.0171542	0.610105	0.240006	0.746884
NM_001109236	Nod1	nucleotide-binding oligomerization domain containing 1 (Nod1), mRNA	2.62235	0.446911	0.000568775	1.36572	0.0884607	0.533805
NM_022230	Stc2	stanniocalcin 2 (Stc2), mRNA	2.62217	0.980894	0.0406586	0.639374	0.379533	1
NM_001106363	Pprc1	peroxisome proliferator-activated receptor gamma, coactivator-related 1 (Pprc1), mRNA	2.62215	0.318127	0.000568775	1.24692	0.145022	0.669242
NM_198134	Bst2	bone marrow stromal cell antigen 2 (Bst2), mRNA	2.61957	0.924218	0.000568775	0.918237	0.334464	0.994668
NM_001131001	Fcer1g	Fc fragment of IgE, high affinity I, receptor for; gamma polypeptide (Fcer1g), mRNA	2.61712	0.391514	0.000568775	1.02526	0.0686054	0.998187
NM_012588	Igfbp3	insulin-like growth factor binding protein 3 (Igfbp3), mRNA	2.61393	0.890102	0.000568775	1.00445	0.266876	0.998187
NM_001106631	Rbpj	recombination signal binding protein for immunoglobulin kappa J region (Rbpj), mRNA	2.60119	0.177975	0.000568775	0.971675	0.115767	0.998187
NM_053310	Homer3	homer homolog 3 (Drosophila) (Homer3), mRNA	2.59821	0.394692	0.000568775	1.0937	0.0939017	0.989065
NM_013138	Itpr3	no definition	2.5944	0.343062	0.000568775	1.34125	0.220778	0.600904
NM_001146125	Fpgs	no definition	2.59303	0.322967	0.000568775	1.10307	0.13523	0.985791
NM_017260	Alox5ap	arachidonate 5-lipoxygenase activating protein (Alox5ap), mRNA	2.59012	0.286137	0.00264305	1.00744	0.104938	0.998187
NM_001106572	Olfml2a	olfactomedin-like 2A (Olfml2a), mRNA	2.58888	0.752913	0.000568775	1.3319	0.102241	0.456818
NM_017255	P2ry2	purinergic receptor P2Y, G-protein coupled, 2 (P2ry2), mRNA	2.58107	0.837727	0.00188208	1.18899	0.231606	0.969577
NM_001107152	Pole	polymerase (DNA directed), epsilon, catalytic subunit (Pole), mRNA	2.5778	0.448289	0.00147371	1.10636	0.204134	1
NM_012678	Tpm4	tropomyosin 4 (Tpm4), mRNA	2.57219	0.62361	0.000568775	1.16717	0.181722	0.895846
NM_031818	Clic4	chloride intracellular channel 4 (Clic4), mRNA	2.56628	0.469516	0.000568775	1.05737	0.0441508	0.998187
NM_001108248	Was	Wiskott-Aldrich syndrome (Was), mRNA	2.5641	0.837718	0.00468808	1.40106	0.146602	0.835027
NM_001110491	Fbxo27	no definition	2.56388	0.236474	0.000568775	0.95559	0.106508	0.998187
NM_030833	Ifitm2	interferon induced transmembrane protein 2 (Ifitm2), mRNA	2.55818	0.53095	0.000568775	1.07813	0.475757	0.998187
NM_031670	Napsa	napsin A aspartic peptidase (Napsa), mRNA	2.55496	0.913574	0.0142223	1.07965	0.246172	1
NM_031557	Ptgis	prostaglandin I2 (prostacyclin) synthase (Ptgis), mRNA	2.55344	0.972639	0.00225915	1.04735	0.430078	0.998187
NM_001033967; NM_030986	Ak2	adenylate kinase 2 (Ak2), transcript variant 2, mRNA; no definition	2.55222	0.434076	0.000568775	1.06377	0.0759872	0.998187
NM_001025011	RGD1305464	similar to human chromosome 15 open reading frame 39 (RGD1305464), mRNA	2.54933	0.590429	0.000568775	1.25769	0.208796	0.816303
NM_139104	Egfl7	no definition	2.54227	0.162043	0.000568775	1.45565	0.0838978	0.323087
NM_001107994	Spsb1	splA/ryanodine receptor domain and SOCS box containing 1 (Spsb1), mRNA	2.54104	0.693064	0.000568775	0.993868	0.139149	0.998187
NM_001039549; NM_001039691; NM_012683; NM_057105; NM_130407; NM_175846; NM_201423; NM_201424; NM_201425	Ugt1a5	UDP glucuronosyltransferase 1 family, polypeptide A5 (Ugt1a5), mRNA; UDP glucuronosyltransferase 1 family, polypeptide A6 (Ugt1a6), transcript variant 1, mRNA; UDP glucuronosyltransferase 1 family, polypeptide A1 (Ugt1a1), mRNA; UDP glucuronosyltransferase 1 family, polypeptide A6 (Ugt1a6), transcript variant 2, mRNA; UDP glucuronosyltransferase 1 family, polypeptide A7C (Ugt1a7c), mRNA; UDP glyc…	2.53914	0.418361	0.00104156	1.01225	0.103231	0.998187
NM_017192	S1pr2	sphingosine-1-phosphate receptor 2 (S1pr2), mRNA	2.53856	0.711871	0.00147371	0.949687	0.139692	0.998187
NM_001013182	Hn1l	hematological and neurological expressed 1-like (Hn1l), mRNA	2.53669	0.341565	0.000568775	1.03826	0.0934024	0.998187
NM_001106047	Loxl2	lysyl oxidase-like 2 (Loxl2), mRNA	2.53344	0.975198	0.0228018	1.73093	0.471461	1
NM_001025670	Agpat9	1-acylglycerol-3-phosphate O-acyltransferase 9 (Agpat9), mRNA	2.53306	0.279011	0.00147371	1.02161	0.215186	0.998187
NM_001134545	Ssc5d	scavenger receptor cysteine rich family, 5 domains (Ssc5d), mRNA	2.53251	0.349385	0.000568775	1.2415	0.369339	0.849705
NM_012797	Id1	inhibitor of DNA binding 1 (Id1), mRNA	2.52234	0.210426	0.000568775	1.66928	0.229283	0.0533082
NM_001037208	Creld2	cysteine-rich with EGF-like domains 2 (Creld2), mRNA	2.52185	0.344639	0.000568775	0.922088	0.0953752	0.993506
NM_001013433	Arl11	ADP-ribosylation factor-like 11 (Arl11), mRNA	2.51746	0.564776	0.00468808	0.81968	0.26417	0.969577
NM_031341	Slc7a7	solute carrier family 7 (amino acid transporter light chain, y+L system), member 7 (Slc7a7), mRNA	2.51509	0.856052	0.00681685	1.20509	0.281773	0.979736
NM_153473	Myo7a	myosin VIIA (Myo7a), mRNA	2.51443	0.48252	0.00225915	0.926106	0.260115	1
NM_001105720	Nfkbia	nuclear factor of kappa light polypeptide gene enhancer in B-cells inhibitor, alpha (Nfkbia), mRNA	2.51305	0.870837	0.000568775	1.13585	0.237208	0.937989
NM_001105966	Creg1	cellular repressor of E1A-stimulated genes 1 (Creg1), mRNA	2.50668	0.871252	0.000568775	0.846556	0.119522	0.848441
NM_031528	Rara	retinoic acid receptor, alpha (Rara), mRNA	2.50016	0.531276	0.000568775	1.04091	0.179525	0.998187
NM_001009600	Arhgdib	Rho, GDP dissociation inhibitor (GDI) beta (Arhgdib), mRNA	2.49941	0.31431	0.000568775	1.26031	0.0923026	0.754501
NM_012771	Lyz2	lysozyme 2 (Lyz2), mRNA	2.49869	0.322934	0.000568775	1.01506	0.176784	0.998187
NM_001106521	Nxt1	nuclear transport factor 2-like export factor 1 (Nxt1), mRNA	2.49818	0.33687	0.00301488	0.969552	0.182118	0.998187
NM_053681	S100a3	S100 calcium binding protein A3 (S100a3), mRNA	2.49529	0.878183	0.0142223	1.76773	0.0963992	0.555334
NM_020308	Adam15	ADAM metallopeptidase domain 15 (Adam15), mRNA	2.49443	0.432576	0.000568775	1.11199	0.116029	0.959983
NM_001025053	Galnt4	no definition	2.48958	0.426753	0.00301488	0.751169	0.170791	0.802277
NM_001109270	Fam110d	family with sequence similarity 110, member D (Fam110d), mRNA	2.48873	0.27978	0.00225915	1.21713	0.229398	0.957197
NM_001108608	B4galt5	UDP-Gal:betaGlcNAc beta 1,4-galactosyltransferase, polypeptide 5 (B4galt5), mRNA	2.48413	0.36075	0.000568775	1.13583	0.0877736	0.933843
NM_001106368	Pik3ap1	phosphoinositide-3-kinase adaptor protein 1 (Pik3ap1), mRNA	2.48107	0.243038	0.00225915	1.09818	0.245816	0.998187
NM_019354	Ucp2	uncoupling protein 2 (mitochondrial, proton carrier) (Ucp2), mRNA	2.4807	0.160599	0.000568775	1.19986	0.0706029	0.810603
NM_001107813	Zfp217	zinc finger protein 217 (Zfp217), mRNA	2.48034	0.573572	0.00264305	1.30165	0.261492	0.838142
NM_030989	Tp53	tumor protein p53 (Tp53), mRNA	2.47492	0.569455	0.000568775	1.37319	0.0758509	0.376145
NM_001106685	Csf3r	colony stimulating factor 3 receptor (granulocyte) (Csf3r), mRNA	2.4743	0.18811	0.000568775	1.20052	0.166689	0.940896
NM_001013147; NM_031794	Axl	Axl receptor tyrosine kinase (Axl), transcript variant 2, mRNA; Axl receptor tyrosine kinase (Axl), transcript variant 1, mRNA	2.4742	0.233251	0.000568775	1.12537	0.100279	0.948574
NM_001108153	Sema7a	semaphorin 7A, GPI membrane anchor (Sema7a), mRNA	2.47207	0.304697	0.000568775	1.25478	0.222952	0.581644
NM_001025719	Pxdc1	PX domain containing 1 (Pxdc1), mRNA	2.47164	0.39935	0.000568775	1.05415	0.032822	0.998187
NM_001033693	Slc31a2	solute carrier family 31 (copper transporter), member 2 (Slc31a2), mRNA	2.4681	0.21291	0.00147371	1.12465	0.126018	0.988819
NM_001130583	Parvg	parvin, gamma (Parvg), mRNA	2.46803	0.461796	0.000568775	1.15274	0.187349	0.984043
NM_212508	Nrm	nurim (nuclear envelope membrane protein) (Nrm), mRNA	2.46668	0.523623	0.0115655	1.39191	0.147552	0.917427
NM_001047853	Arrdc4	arrestin domain containing 4 (Arrdc4), mRNA	2.46519	0.799169	0.00979983	0.798633	0.0658099	0.961175
NM_001106700	Isg15	ISG15 ubiquitin-like modifier (Isg15), mRNA	2.46482	1.28278	0.00876461	0.787152	0.437288	0.929078
NM_001107264	Nfatc4	nuclear factor of activated T-cells, cytoplasmic, calcineurin-dependent 4 (Nfatc4), mRNA	2.46009	0.842295	0.00403442	1.27925	0.610344	1
NM_053843	Fcgr2a	Fc fragment of IgG, low affinity IIa, receptor (Fcgr2a), mRNA	2.45753	0.291866	0.0033828	1.05605	0.218441	0.998187
NM_001107712	Cttnbp2nl	CTTNBP2 N-terminal like (Cttnbp2nl), mRNA	2.45489	0.634175	0.000568775	1.02904	0.164795	0.998187
NM_001191609	Lama5	laminin, alpha 5 (Lama5), mRNA	2.45454	0.201029	0.000568775	1.00712	0.20142	0.998187
NM_019242	Ifrd1	interferon-related developmental regulator 1 (Ifrd1), mRNA	2.45334	0.455458	0.000568775	1.13446	0.22016	0.933393
NM_199099	Impdh2	IMP (inosine 5'-monophosphate) dehydrogenase 2 (Impdh2), mRNA	2.45314	0.382803	0.000568775	1.26497	0.0392031	0.570293
NM_022205	Cxcr4	chemokine (C-X-C motif) receptor 4 (Cxcr4), mRNA	2.44954	0.985051	0.0137561	1.05074	0.245445	0.998187
NM_181091	Gmfg	glia maturation factor, gamma (Gmfg), mRNA	2.44811	0.57152	0.00437699	1.17973	0.266337	0.985791
NM_001009681	Oasl	2'-5'-oligoadenylate synthetase-like (Oasl), mRNA	2.44591	1.9853	0.0428385	0.875331	0.156309	1
NM_001108743	Elk3	ELK3, member of ETS oncogene family (Elk3), mRNA	2.44311	0.298758	0.000568775	1.10134	0.148673	0.985791
NM_001108279	Bcl6b	B-cell CLL/lymphoma 6, member B (Bcl6b), mRNA	2.43925	0.451947	0.000568775	1.53835	0.526866	0.515584
NM_053960	Ccr5	no definition	2.4379	0.556808	0.000568775	1.19621	0.261958	0.891806
NM_001004242	Arhgap8	Rho GTPase activating protein 8 (Arhgap8), mRNA	2.43711	1.02891	0.0314367	0.906063	0.562075	1
NM_019312	Itpkb	no definition	2.43508	0.323489	0.000568775	1.16795	0.231783	0.853153
NM_001007617	Nuak2	NUAK family, SNF1-like kinase, 2 (Nuak2), mRNA	2.43127	0.496916	0.000568775	1.17681	0.170332	0.957197
NM_134449	Prkcdbp	protein kinase C, delta binding protein (Prkcdbp), mRNA	2.42592	0.483467	0.000568775	0.997576	0.0881216	0.998187
NM_001012091	Foxs1	forkhead box S1 (Foxs1), mRNA	2.42457	0.588965	0.0312499	1.99671	0.626819	0.566891
NM_012998	P4hb	prolyl 4-hydroxylase, beta polypeptide (P4hb), mRNA	2.42355	0.280771	0.000568775	1.11531	0.112247	0.955889
NM_001100535	Col15a1	no definition	2.42323	0.860342	0.000568775	0.783608	0.161041	0.832476
NM_001004089	Sipa1	signal-induced proliferation-associated 1 (Sipa1), mRNA	2.42232	0.382612	0.000568775	1.26253	0.113198	0.671987
NM_001107883	Il17ra	interleukin 17 receptor A (Il17ra), mRNA	2.41833	0.226433	0.000568775	1.26314	0.156406	0.591511
NM_001106446	Zbtb7b	zinc finger and BTB domain containing 7B (Zbtb7b), mRNA	2.41516	0.425987	0.000568775	1.24716	0.170519	0.787173
NM_022260	Casp7	caspase 7 (Casp7), mRNA	2.41025	0.502998	0.000568775	1.19466	0.296584	0.948734
NM_001011901	Hsph1	heat shock 105/110 protein 1 (Hsph1), mRNA	2.40983	0.379391	0.000568775	1.15206	0.166607	0.904208
NM_001008280	Lrrc59	leucine rich repeat containing 59 (Lrrc59), mRNA	2.40659	0.283899	0.000568775	1.13005	0.133441	0.929078
NM_138913	Oas1a	2'-5' oligoadenylate synthetase 1A (Oas1a), mRNA	2.40657	1.54929	0.0272023	0.476104	0.289711	0.376145
NM_001109228	Ssmem1	serine-rich single-pass membrane protein 1 (Ssmem1), mRNA	2.40527	0.900592	0.0033828	1.2374	0.394322	0.947521
NM_001106098	Slc35d2	solute carrier family 35 (UDP-GlcNAc/UDP-glucose transporter), member D2 (Slc35d2), mRNA	2.40086	0.695432	0.0033828	0.796274	0.102545	0.920538
NM_001105906; NM_001198555	Uspl1	ubiquitin specific peptidase like 1 (Uspl1), transcript variant 2, mRNA; ubiquitin specific peptidase like 1 (Uspl1), transcript variant 1, mRNA	2.40026	0.199581	0.000568775	1.10317	0.100226	0.974017
NM_012555	Ets1	v-ets avian erythroblastosis virus E26 oncogene homolog 1 (Ets1), mRNA	2.3981	0.420589	0.000568775	1.1623	0.234397	0.920538
NM_053595	Pgf	placental growth factor (Pgf), mRNA	2.3933	0.916057	0.0343174	1.31222	0.352716	1
NM_001107226	Sh3tc1	SH3 domain and tetratricopeptide repeats 1 (Sh3tc1), mRNA	2.38809	0.283532	0.00147371	1.05438	0.120662	0.998187
NM_017087	Bgn	biglycan (Bgn), mRNA	2.38752	1.11593	0.000568775	1.27643	0.214142	0.58032
NM_172222	C2	complement component 2 (C2), mRNA	2.3835	0.744754	0.000568775	1.18727	0.116909	0.856492
NM_001205348	Cd300a	no definition	2.38029	0.692521	0.00650636	1.37966	0.266004	0.838142
NM_001107617	Fgd2	FYVE, RhoGEF and PH domain containing 2 (Fgd2), mRNA	2.37972	0.100979	0.000568775	1.33453	0.278576	0.748567
NM_024146	Fgfr1	Fibroblast growth factor receptor 1 (Fgfr1), mRNA	2.37632	0.3958	0.000568775	1.00897	0.0407686	0.998187
NM_175762	Ldlr	low density lipoprotein receptor (Ldlr), mRNA	2.37413	0.262779	0.000568775	0.96267	0.169654	0.998187
NM_001047104	Nr2c2ap	nuclear receptor 2C2-associated protein (Nr2c2ap), mRNA	2.37407	0.625031	0.000568775	1.13357	0.0956773	0.969577
NM_133551	Pla2g4a	phospholipase A2, group IVA (cytosolic, calcium-dependent) (Pla2g4a), mRNA	2.37301	0.533095	0.000568775	0.913092	0.171867	0.994803
NM_019359	Cnn3	calponin 3, acidic (Cnn3), mRNA	2.37234	0.121365	0.000568775	1.16031	0.105983	0.868281
NM_001037648	Fam105a	family with sequence similarity 105, member A (Fam105a), mRNA	2.37132	0.236086	0.00104156	1.14586	0.166069	0.984043
NM_053582	Tinagl1	tubulointerstitial nephritis antigen-like 1 (Tinagl1), mRNA	2.3712	0.285834	0.000568775	1.21528	0.318362	0.838142
NM_017249	Esyt1	extended synaptotagmin-like protein 1 (Esyt1), mRNA	2.36945	0.417776	0.000568775	1.23003	0.122661	0.746703
NM_001008322	Shmt2	serine hydroxymethyltransferase 2 (mitochondrial) (Shmt2), mRNA	2.36086	0.223752	0.000568775	1.35944	0.115615	0.392434
NM_001106978	Glis2	GLIS family zinc finger 2 (Glis2), mRNA	2.36069	0.443478	0.000568775	1.16811	0.0686419	0.920538
NM_001013124	Ung	no definition	2.35881	0.28553	0.00369784	1.03104	0.116368	0.998187
NM_017000	Nqo1	NAD(P)H dehydrogenase, quinone 1 (Nqo1), mRNA	2.35675	0.366513	0.000568775	1.05057	0.18795	0.998187
NM_053338	Rrad	Ras-related associated with diabetes (Rrad), mRNA	2.35494	0.577681	0.00437699	0.86562	0.125042	0.984043
NM_001024781	Sox18	SRY (sex determining region Y)-box 18 (Sox18), mRNA	2.35486	0.443304	0.000568775	1.15611	0.263362	0.961094
NM_013062	Kdr	kinase insert domain receptor (Kdr), mRNA	2.35461	0.292858	0.000568775	0.989174	0.123517	0.998187
NM_001033683	Vat1	vesicle amine transport 1 (Vat1), mRNA	2.35238	0.614681	0.000568775	0.813009	0.197496	0.672294
NM_001107039	Sgca	sarcoglycan, alpha (dystrophin-associated glycoprotein) (Sgca), mRNA	2.35195	0.411669	0.00188208	1.67069	0.46487	0.372797
NM_001013988	Stbd1	starch binding domain 1 (Stbd1), mRNA	2.34927	0.429905	0.00901788	0.930236	0.257459	0.998187
NM_053018	Cd9	CD9 molecule (Cd9), mRNA	2.34448	0.423689	0.000568775	1.04214	0.0597495	0.998187
NM_001012357	Ccl9	chemokine (C-C motif) ligand 9 (Ccl9), mRNA	2.3439	0.734896	0.00301488	1.29722	0.205345	0.824876
NM_052809	Cdo1	cysteine dioxygenase type 1 (Cdo1), mRNA	2.34156	0.380782	0.000568775	1.23091	0.221962	0.686167
NM_022684	Bid	BH3 interacting domain death agonist (Bid), mRNA	2.34137	0.381182	0.00709664	1.11759	0.269294	0.996995
NM_001127570	Trip6	thyroid hormone receptor interactor 6 (Trip6), mRNA	2.33854	0.290095	0.000568775	1.02457	0.208404	0.998187
NM_178102	Mapkapk2	mitogen-activated protein kinase-activated protein kinase 2 (Mapkapk2), mRNA	2.33666	0.485411	0.000568775	1.07729	0.0791061	0.985791
NM_053805	Snai1	snail family zinc finger 1 (Snai1), mRNA	2.33433	0.798181	0.0085066	1.51463	0.402041	0.774619
NM_001277232; NM_182953	Nek6	no definition; no definition	2.32592	0.229511	0.000568775	1.27376	0.067232	0.536701
NM_001006989	Shisa5	shisa family member 5 (Shisa5), mRNA	2.32466	0.674448	0.000568775	0.9474	0.0397411	0.998187
NM_001024995	Nrros	negative regulator of reactive oxygen species (Nrros), mRNA	2.32376	0.387027	0.00264305	1.27889	0.0814065	0.856872
NM_001002802	Bace2	beta-site APP-cleaving enzyme 2 (Bace2), mRNA	2.32195	0.807517	0.00825836	0.745037	0.166031	0.882863
NM_031056	Mmp14	matrix metallopeptidase 14 (membrane-inserted) (Mmp14), mRNA	2.32162	0.391457	0.000568775	0.909924	0.401773	0.985791
NM_001025643	Fbl	fibrillarin (Fbl), mRNA	2.31938	0.263014	0.000568775	1.27514	0.0619816	0.58032
NM_001004084	RT1-Bb	RT1 class II, locus Bb (RT1-Bb), mRNA	2.31758	0.955449	0.0473506	2.44969	0.587189	0.538397
NM_012637	Ptpn1	protein tyrosine phosphatase, non-receptor type 1 (Ptpn1), mRNA	2.31427	0.249699	0.000568775	1.10895	0.138212	0.970045
NM_172040	Hyal2	hyaluronoglucosaminidase 2 (Hyal2), mRNA	2.3133	0.376081	0.000568775	1.11499	0.141226	0.979736
NM_130399	Ada	adenosine deaminase (Ada), mRNA	2.3123	0.800381	0.0167133	0.750351	0.24021	0.9362
NM_022605	Hpse	no definition	2.31035	0.365299	0.0118208	1.10214	0.268843	1
NM_001107449	Clca1	chloride channel accessory 1 (Clca1), mRNA	2.30931	0.888012	0.0130747	0.762189	0.215855	1
NM_031804	Cish	cytokine inducible SH2-containing protein (Cish), mRNA	2.3074	0.791504	0.0105715	1.01085	0.173158	0.998187
NM_138847	Nip7	NIP7, nucleolar pre-rRNA processing protein (Nip7), mRNA	2.30384	0.417425	0.000568775	0.982426	0.189051	0.998187
NM_001105806	Emc6	ER membrane protein complex subunit 6 (Emc6), mRNA	2.30251	0.699335	0.000568775	1.08257	0.222066	0.992961
NM_001006974	Ccdc86	coiled-coil domain containing 86 (Ccdc86), mRNA	2.29824	0.355387	0.000568775	0.927204	0.125203	0.998187
NM_019331	Furin	furin (paired basic amino acid cleaving enzyme) (Furin), mRNA	2.29539	0.334467	0.000568775	1.13265	0.0912261	0.929078
NM_001107275	Slc39a14	solute carrier family 39 (zinc transporter), member 14 (Slc39a14), mRNA	2.29208	0.435027	0.000568775	1.07238	0.0932733	0.992406
NM_145789	Il13ra1	interleukin 13 receptor, alpha 1 (Il13ra1), mRNA	2.29204	0.450367	0.000568775	1.05047	0.20326	0.998187
NM_012762	Casp1	caspase 1 (Casp1), mRNA	2.28094	0.334574	0.00499467	0.972115	0.166166	0.998187
NM_001109002	Smad6	SMAD family member 6 (Smad6), mRNA	2.27879	0.402268	0.0135268	0.971818	0.191267	0.998187
NM_001105719	Mip	major intrinsic protein of lens fiber (Mip), mRNA	2.27777	0.528403	0.000568775	0.937235	0.14699	0.998187
NM_001271340	RGD1563365	similar to DNA segment, Chr 10, Wayne State University 102, expressed (RGD1563365), mRNA	2.27649	0.412534	0.00188208	0.828138	0.144001	0.932684
NM_001005907; NM_001277341; NM_001277346	Efemp2	EGF-containing fibulin-like extracellular matrix protein 2 (Efemp2), transcript variant 2, mRNA; no definition; no definition	2.27531	0.216464	0.000568775	0.99338	0.214081	0.998187
NM_001107816	Tor4a	torsin family 4, member A (Tor4a), mRNA	2.27222	0.253686	0.00301488	1.23486	0.195838	0.904208
NM_001011987	Glipr1	GLI pathogenesis-related 1 (Glipr1), mRNA	2.27171	0.519719	0.0310752	1.02394	0.270819	0.998187
NM_012550	Ednra	endothelin receptor type A (Ednra), mRNA	2.26868	0.55198	0.00264305	1.30821	0.227301	0.791007
NM_001008320	Rhoj	ras homolog family member J (Rhoj), mRNA	2.2641	0.332991	0.00104156	1.07322	0.174714	0.998187
NM_001014220	Sp100	no definition	2.26318	0.639175	0.0144595	0.620891	0.202149	0.654303
NM_053920	Trip10	no definition	2.26296	0.19701	0.000568775	1.16146	0.0854386	0.947895
NM_173101	Myo1e	no definition	2.26241	0.385108	0.000568775	0.838835	0.0891263	0.815467
NM_012733	Rbp1	retinol binding protein 1, cellular (Rbp1), mRNA	2.26205	0.712568	0.000568775	1.116	0.186045	0.985791
NM_001102408	Uck2	uridine-cytidine kinase 2 (Uck2), mRNA	2.26141	0.612603	0.00147371	1.37798	0.250127	0.713094
NM_182674	Bysl	bystin-like (Bysl), mRNA	2.25995	0.293194	0.000568775	1.01536	0.162557	0.998187
NM_001107564	Ano1	anoctamin 1, calcium activated chloride channel (Ano1), mRNA	2.25843	0.491062	0.000568775	0.905281	0.175111	0.989065
NM_001012218	Trim55	tripartite motif-containing 55 (Trim55), mRNA	2.25727	0.282443	0.0233291	0.983833	0.149285	1
NM_131902	Cdkn2c	cyclin-dependent kinase inhibitor 2C (p18, inhibits CDK4) (Cdkn2c), mRNA	2.25602	0.318288	0.0181813	1.106	0.30896	0.998187
NM_033485	Pawr	PRKC, apoptosis, WT1, regulator (Pawr), mRNA	2.25143	0.485885	0.0100754	1.1144	0.223142	0.998187
NM_012859	Lipe	lipase, hormone sensitive (Lipe), mRNA	2.25093	0.26799	0.000568775	1.3237	0.102612	0.516291
NM_001109639	Chst14	carbohydrate (N-acetylgalactosamine 4-0) sulfotransferase 14 (Chst14), mRNA	2.25071	0.483191	0.0142223	1.03309	0.0772578	0.998187
NM_001205304; NM_170789	Cd247	Cd247 molecule (Cd247), transcript variant 2, mRNA; Cd247 molecule (Cd247), transcript variant 1, mRNA	2.24987	0.86302	0.000568775	1.26565	0.246498	0.600904
NM_001009695	Wnt7b	wingless-type MMTV integration site family, member 7B (Wnt7b), mRNA	2.24797	0.408613	0.00104156	1.16064	0.20145	0.947895
NM_021863	Hspa2	heat shock protein 2 (Hspa2), mRNA	2.24653	0.62391	0.0157572	1.24112	0.10524	0.947476
NM_053408	Chst3	carbohydrate (chondroitin 6) sulfotransferase 3 (Chst3), mRNA	2.2454	1.18727	0.0388977	1.55344	0.623215	0.692383
NM_199267	Rela	v-rel avian reticuloendotheliosis viral oncogene homolog A (Rela), mRNA	2.244	0.278382	0.000568775	1.08053	0.106613	0.988819
NM_182824	Cd276	Cd276 molecule (Cd276), mRNA	2.24269	0.372825	0.000568775	1.01496	0.0956438	0.998187
NM_001002829	Rasl11a	RAS-like family 11 member A (Rasl11a), mRNA	2.23581	0.556133	0.0425026	0.612046	0.0218782	0.746884
NM_001007745	Tmem43	transmembrane protein 43 (Tmem43), mRNA	2.23495	0.255953	0.000568775	1.14166	0.0499125	0.933288
NM_001130502	Fam83f	family with sequence similarity 83, member F (Fam83f), mRNA	2.23222	0.577466	0.00499467	1.01719	0.167006	0.998187
NM_033350	Plcb3	phospholipase C, beta 3 (phosphatidylinositol-specific) (Plcb3), mRNA	2.23023	0.250796	0.000568775	1.41951	0.118838	0.309701
NM_031107	Rps6ka1	ribosomal protein S6 kinase, polypeptide A1 (Rps6ka1), mRNA	2.22933	0.425447	0.000568775	0.904894	0.0399927	0.973149
NM_138827	Slc2a1	solute carrier family 2 (facilitated glucose transporter), member 1 (Slc2a1), mRNA	2.22843	0.429984	0.000568775	1.34813	0.216303	0.323941
NM_001013966	Thg1l	tRNA-histidine guanylyltransferase 1-like (S. cerevisiae) (Thg1l), mRNA	2.22833	0.201661	0.0140118	0.882466	0.162329	0.991883
NM_001108112	Racgap1	Rac GTPase-activating protein 1 (Racgap1), mRNA	2.22768	0.532677	0.0210045	1.32953	0.162573	0.869399
NM_001017479	Tmem100	transmembrane protein 100 (Tmem100), mRNA	2.2272	0.379831	0.000568775	1.10609	0.195209	0.979736
NM_001085381	Gjc1	no definition	2.22265	0.59551	0.0133298	1.27762	0.372477	0.932684
NM_199501	Cdk2	cyclin dependent kinase 2 (Cdk2), mRNA	2.22083	0.330219	0.00563252	1.33392	0.121282	0.774619
NM_053553	Syngr2	no definition	2.21722	0.332925	0.000568775	1.08322	0.14925	0.992406
NM_080907	Ppp4r1	protein phosphatase 4, regulatory subunit 1 (Ppp4r1), mRNA	2.21693	0.305615	0.000568775	1.09457	0.156163	0.982501
NM_001108298	Cdc6	cell division cycle 6 (Cdc6), mRNA	2.21636	0.827942	0.00901788	1.37297	0.487057	0.700201
NM_001024771	Tnip2	TNFAIP3 interacting protein 2 (Tnip2), mRNA	2.21623	0.393247	0.000568775	1.28789	0.292077	0.766726
NM_001109535	Rab20	RAB20, member RAS oncogene family (Rab20), mRNA	2.21528	0.354245	0.0345739	0.59429	0.155248	0.650749
NM_001108373	Mapk1ip1l	mitogen-activated protein kinase 1 interacting protein 1-like (Mapk1ip1l), mRNA	2.21487	0.167898	0.000568775	1.04985	0.0882566	0.998187
NM_001012164	Cd97	CD97 molecule (Cd97), mRNA	2.21468	0.490378	0.000568775	0.865948	0.130689	0.955889
NM_031144	Actb	actin, beta (Actb), mRNA	2.21151	0.265411	0.00104156	1.09249	0.0794695	0.989065
NM_001109083	Nsl1	NSL1, MIS12 kinetochore complex component (Nsl1), mRNA	2.20901	0.621873	0.0387653	1.07328	0.198711	1
NM_001107652	Snx18	sorting nexin 18 (Snx18), mRNA	2.20866	0.345734	0.000568775	1.07215	0.127329	0.99075
NM_001100970	Aebp1	AE binding protein 1 (Aebp1), mRNA	2.20708	0.587976	0.000568775	1.05933	0.416182	0.998187
NM_012649	Sdc4	syndecan 4 (Sdc4), mRNA	2.20627	0.533094	0.000568775	1.15447	0.151893	0.883806
NM_020074	Srgn	serglycin (Srgn), mRNA	2.20389	0.71493	0.000568775	1.0017	0.165561	0.998187
NM_001100778	E2f1	E2F transcription factor 1 (E2f1), mRNA	2.20369	0.313665	0.0130747	1.15175	0.15481	0.985791
NM_001107702	Fcrl2	Fc receptor-like 2 (Fcrl2), mRNA	2.19929	0.378356	0.00104156	1.05583	0.155413	0.998187
NM_017003	Erbb2	v-erb-b2 avian erythroblastic leukemia viral oncogene 2 (Erbb2), mRNA	2.19777	0.316231	0.00621851	1.53122	0.422294	0.494146
NM_001107288	Flnb	filamin B, beta (Flnb), mRNA	2.19679	0.314592	0.000568775	1.03432	0.0829676	0.998187
NM_001037201	Ddx21	DEAD (Asp-Glu-Ala-Asp) box helicase 21 (Ddx21), mRNA	2.19457	0.511083	0.000568775	1.06393	0.161173	0.993916
NM_033651	Mcm4	minichromosome maintenance complex component 4 (Mcm4), mRNA	2.19288	0.428385	0.00104156	1.17575	0.203105	0.918852
NM_017257	Psme2	no definition	2.1922	0.539597	0.000568775	1.02354	0.063237	0.998187
NM_001108455	Fanca	Fanconi anemia, complementation group A (Fanca), mRNA	2.18819	0.220906	0.00979983	1.14508	0.107661	1
NM_053396	Adcy7	adenylate cyclase 7 (Adcy7), mRNA	2.18309	0.526251	0.00264305	0.672215	0.2362	0.40133
NM_053990	Ptpn2	no definition	2.18203	0.275077	0.00104156	1.19624	0.145907	0.92048
NM_145878	Fabp5	fatty acid binding protein 5, epidermal (Fabp5), mRNA	2.18151	0.274208	0.000568775	1.01424	0.077077	0.998187
NM_001013061	Aprt	adenine phosphoribosyl transferase (Aprt), mRNA	2.18055	0.209481	0.000568775	1.10271	0.0192568	0.979736
NM_001034137	Sp110	SP110 nuclear body protein (Sp110), mRNA	2.17952	0.221226	0.00369784	1.12381	0.205447	0.985791
NM_001112737	Limd1	LIM domains containing 1 (Limd1), mRNA	2.17946	0.290438	0.00104156	1.11645	0.0829641	0.984043
NM_001106268	Chsy1	chondroitin sulfate synthase 1 (Chsy1), mRNA	2.17914	0.399638	0.000568775	1.03814	0.12705	0.998187
NM_001134983	Tgif2	TGFB-induced factor homeobox 2 (Tgif2), mRNA	2.17559	0.595053	0.010354	0.889203	0.208612	0.989065
NM_001013167	Wasf2	no definition	2.17505	0.312651	0.000568775	1.30773	0.180662	0.633849
NM_001008515	C1qa	complement component 1, q subcomponent, A chain (C1qa), mRNA	2.1748	0.23031	0.000568775	1.3266	0.125746	0.353189
NM_001110055	RGD1564664	no definition	2.17422	0.312657	0.000568775	1.42526	0.195733	0.193683
NM_001108052	Rin3	Ras and Rab interactor 3 (Rin3), mRNA	2.17391	0.323883	0.00188208	0.76269	0.180294	0.75842
NM_080886	Msmo1	methylsterol monooxygenase 1 (Msmo1), mRNA	2.17284	0.431619	0.000568775	1.04474	0.138407	0.998187
NM_001039339	Zdhhc18	zinc finger, DHHC-type containing 18 (Zdhhc18), mRNA	2.1727	0.388694	0.000568775	1.31729	0.0373617	0.478279
NM_022500	Ftl1	ferritin light chain 1 (Ftl1), mRNA	2.17214	0.271158	0.000568775	1.10871	0.109951	0.96167
NM_001013982	Orai1	ORAI calcium release-activated calcium modulator 1 (Orai1), mRNA	2.1718	0.290676	0.00225915	0.976735	0.102924	0.998187
NM_001005878	Kifc1	kinesin family member C1 (Kifc1), mRNA	2.1704	0.73143	0.0351258	0.897366	0.295119	1
NM_001173426	Rbpms2	RNA binding protein with multiple splicing 2 (Rbpms2), mRNA	2.17032	0.475069	0.0105715	1.47092	0.238871	0.549157
NM_001108750	Cpne8	copine VIII (Cpne8), mRNA	2.16733	0.374381	0.000568775	1.36397	0.2152	0.392434
NM_001107743	Slc43a3	solute carrier family 43, member 3 (Slc43a3), mRNA	2.16706	0.506117	0.0105715	0.839864	0.123284	0.959983
NM_001170565	Il17rc	interleukin 17 receptor C (Il17rc), mRNA	2.16594	0.391215	0.0128244	1.3357	0.222501	0.862583
NM_022277	Casp8	caspase 8 (Casp8), mRNA	2.15946	0.315863	0.0235127	1.05352	0.250534	0.998187
NM_012758	Syk	spleen tyrosine kinase (Syk), mRNA	2.15934	0.290392	0.00437699	0.992533	0.13292	0.998187
NM_001100640	Lamc2	laminin, gamma 2 (Lamc2), mRNA	2.15852	1.23326	0.0155629	0.803857	0.236946	1
NM_001129882	Pcgf5	polycomb group ring finger 5 (Pcgf5), mRNA	2.15544	0.395124	0.00532248	0.946634	0.0604305	0.998187
NM_017168	Plcg2	no definition	2.15399	0.344412	0.00437699	1.07754	0.132039	0.998187
NM_001106405	Cd180	CD180 molecule (Cd180), mRNA	2.15327	0.359248	0.00563252	1.08124	0.128371	0.998187
NM_001106423	Mecom	MDS1 and EVI1 complex locus (Mecom), mRNA	2.15175	0.380896	0.00591236	1.27132	0.152442	1
NM_053734	Ncf1	neutrophil cytosolic factor 1 (Ncf1), mRNA	2.15079	0.432031	0.00225915	1.08135	0.110523	0.99278
NM_199110	Mfng	MFNG O-fucosylpeptide 3-beta-N-acetylglucosaminyltransferase (Mfng), mRNA	2.15065	0.529702	0.0105715	1.08272	0.200873	0.998187
NM_001108513	Unc93b1	unc-93 homolog B1 (C. elegans) (Unc93b1), mRNA	2.15021	0.223546	0.00147371	0.97821	0.114828	0.998187
NM_022587	Entpd1	ectonucleoside triphosphate diphosphohydrolase 1 (Entpd1), mRNA	2.14536	0.242743	0.000568775	1.27283	0.151779	0.75842
NM_033098	Tapbp	TAP binding protein (tapasin) (Tapbp), mRNA	2.14445	0.314792	0.000568775	1.02847	0.113879	0.998187
NM_134351	Mat2a	methionine adenosyltransferase II, alpha (Mat2a), mRNA	2.1401	0.299855	0.000568775	1.08285	0.116206	0.985791
NM_001109176	Fyb	FYN binding protein (Fyb), mRNA	2.14003	0.760242	0.0120994	1.24305	0.245897	0.932684
NM_019206	Stk10	serine/threonine kinase 10 (Stk10), mRNA	2.13994	0.232693	0.000568775	1.10089	0.043666	0.985791
NM_053391	Hs3st1	heparan sulfate (glucosamine) 3-O-sulfotransferase 1 (Hs3st1), mRNA	2.13786	0.302844	0.000568775	0.956482	0.0990634	0.998187
NM_172045	Ppp1r14b	protein phosphatase 1, regulatory (inhibitor) subunit 14B (Ppp1r14b), mRNA	2.13527	0.296062	0.000568775	1.13406	0.154397	0.936414
NM_001007725	Icam2	intercellular adhesion molecule 2 (Icam2), mRNA	2.13456	0.575742	0.00437699	1.02276	0.201313	0.998187
NM_001271089; NM_019283	Slc3a2	solute carrier family 3 (amino acid transporter heavy chain), member 2 (Slc3a2), transcript variant 2, mRNA; solute carrier family 3 (amino acid transporter heavy chain), member 2 (Slc3a2), transcript variant 1, mRNA	2.13233	0.267408	0.000568775	1.30009	0.148695	0.42574
NM_053758	Plce1	phospholipase C, epsilon 1 (Plce1), mRNA	2.12833	0.375832	0.000568775	1.08865	0.0909057	0.992406
NM_001013881	Gatad2a	GATA zinc finger domain containing 2A (Gatad2a), mRNA	2.12659	0.254606	0.000568775	1.11431	0.0399835	0.956268
NM_001013996	Slc25a37	solute carrier family 25 (mitochondrial iron transporter), member 37 (Slc25a37), mRNA	2.12323	0.429614	0.0151293	1.11158	0.332423	0.996995
NM_001025021	Dnajc25	DnaJ (Hsp40) homolog, subfamily C, member 25 (Dnajc25), mRNA	2.12233	0.38635	0.0151293	0.959078	0.167848	0.998187
NM_001010948	Slc10a7	solute carrier family 10, member 7 (Slc10a7), mRNA	2.12165	0.328359	0.0384397	0.83947	0.11236	0.984043
NM_001014200	Sppl2b	signal peptide peptidase-like 2B (Sppl2b), mRNA	2.12142	0.218423	0.000568775	1.10771	0.112531	0.96167
NM_001126302	Zbtb42	zinc finger and BTB domain containing 42 (Zbtb42), mRNA	2.11949	0.377822	0.0381267	1.00396	0.264604	0.998187
NM_001100869	LOC499781	similar to CG17122-PA (LOC499781), mRNA	2.11885	0.485019	0.0325953	1.2255	0.480766	0.97657
NM_139096	Lgals3bp	lectin, galactoside-binding, soluble, 3 binding protein (Lgals3bp), mRNA	2.1187	0.541997	0.000568775	0.870196	0.329915	0.928642
NM_001106067	Colgalt1	collagen beta(1-O)galactosyltransferase 1 (Colgalt1), mRNA	2.11836	0.236312	0.000568775	1.07184	0.0952567	0.991862
NM_031525	Pdgfrb	platelet derived growth factor receptor, beta polypeptide (Pdgfrb), mRNA	2.118	0.315903	0.00104156	1.30124	0.094039	0.492682
NM_001025279	Reep4	receptor accessory protein 4 (Reep4), mRNA	2.11704	0.33402	0.0307492	1.31828	0.204827	0.904208
NM_001025418	Ppp2r1b	protein phosphatase 2, regulatory subunit A, beta (Ppp2r1b), mRNA	2.11489	0.0981886	0.00104156	1.00258	0.12615	0.998187
NM_017172	Zfp36l1	no definition	2.11484	0.249982	0.000568775	1.15571	0.121423	0.877324
NM_001037353	Etv6	ets variant 6 (Etv6), mRNA	2.11223	0.388825	0.00591236	1.02066	0.134088	0.998187
NM_001007759	March3	membrane-associated ring finger (C3HC4) 3, E3 ubiquitin protein ligase (March3), mRNA	2.11222	0.191254	0.00532248	1.18653	0.177723	0.955433
NM_001009671	Coq10b	coenzyme Q10 homolog B (S. cerevisiae) (Coq10b), mRNA	2.10967	0.309755	0.00104156	1.04506	0.120252	0.998187
NM_001106178	Exoc3l1	exocyst complex component 3-like 1 (Exoc3l1), mRNA	2.10891	0.211692	0.00369784	1.05452	0.250039	0.998187
NM_001106716	Osr1	odd-skipped related transciption factor 1 (Osr1), mRNA	2.1042	1.13181	0.0185998	0.880768	0.48009	1
NM_053882	Ecm1	extracellular matrix protein 1 (Ecm1), mRNA	2.10393	0.504564	0.00264305	1.08106	0.215564	0.998187
NM_001108808	Eif4e2	eukaryotic translation initiation factor 4E family member 2 (Eif4e2), mRNA	2.10313	0.360736	0.00147371	1.07766	0.151514	0.997876
NM_031825	Fbn1	fibrillin 1 (Fbn1), mRNA	2.10023	0.82859	0.00225915	1.10806	0.209908	0.984043
NM_001009344	Tbrg1	transforming growth factor beta regulator 1 (Tbrg1), mRNA	2.09807	0.156751	0.000568775	1.08177	0.0265111	0.98841
NM_001013855	Timd2	T-cell immunoglobulin and mucin domain containing 2 (Timd2), mRNA	2.09785	0.393494	0.0210045	0.845425	0.157705	0.97657
NM_001109602	Alyref	Aly/REF export factor (Alyref), mRNA	2.09743	0.175748	0.000568775	1.23007	0.170391	0.695396
NM_001030039	Csk	c-src tyrosine kinase (Csk), mRNA	2.09695	0.324343	0.00147371	1.10484	0.0826623	0.966833
NR_102351; NR_102352	LOC100910973	no definition; no definition	2.09677	0.664566	0.000568775	0.820178	0.105354	0.826037
NM_001024891	Rhbdd1	rhomboid domain containing 1 (Rhbdd1), mRNA	2.09401	0.365769	0.0190749	0.715016	0.121337	0.769578
NM_001191792	Ubash3b	ubiquitin associated and SH3 domain containing, B (Ubash3b), mRNA	2.09187	0.117274	0.0033828	0.824568	0.0821085	0.895846
NM_199089	Tcirg1	T-cell, immune regulator 1, ATPase, H+ transporting, lysosomal V0 subunit A3 (Tcirg1), mRNA	2.09123	0.213368	0.00104156	1.14561	0.25065	0.953626
NM_001008348	Frmd8	FERM domain containing 8 (Frmd8), mRNA	2.08872	0.31864	0.00147371	1.04757	0.0891986	0.998187
NM_017128	Inhba	inhibin beta-A (Inhba), mRNA	2.08697	0.911453	0.0454729	1.36352	0.535192	0.870105
NM_130421	Lcp2	lymphocyte cytosolic protein 2 (Lcp2), mRNA	2.08688	0.242913	0.00264305	1.11283	0.213833	0.985791
NM_012548	Edn1	endothelin 1 (Edn1), mRNA	2.08687	0.494801	0.0123305	1.1674	0.487729	0.988819
NM_172336	Atf5	activating transcription factor 5 (Atf5), mRNA	2.0855	0.452071	0.000568775	1.01462	0.133961	0.998187
NM_001037214	Cdca4	cell division cycle associated 4 (Cdca4), mRNA	2.08538	0.373075	0.00499467	1.00777	0.0560442	0.998187
NM_031118	Soat1	sterol O-acyltransferase 1 (Soat1), mRNA	2.0832	0.32044	0.00104156	0.998261	0.0679666	0.998187
NM_001134713	Shq1	SHQ1, H/ACA ribonucleoprotein assembly factor (Shq1), mRNA	2.08233	0.546954	0.0404858	1.40242	0.22835	0.816303
NM_022207	Unc5b	unc-5 homolog B (C. elegans) (Unc5b), mRNA	2.08023	0.537504	0.00104156	0.986631	0.0764951	0.998187
NM_031627	Nr1h3	nuclear receptor subfamily 1, group H, member 3 (Nr1h3), mRNA	2.07891	0.430938	0.0157572	1.03481	0.143248	0.998187
NM_173314	Zfp455	zinc finger protein 455 (Zfp455), mRNA	2.07877	0.377235	0.0133298	0.910423	0.282432	0.996995
NM_012867	Ninj1	ninjurin 1 (Ninj1), mRNA	2.07411	0.475628	0.00104156	1.06685	0.13052	0.998187
NM_001011995	Tuba1c	tubulin, alpha 1C (Tuba1c), mRNA	2.07255	0.413382	0.000568775	1.04392	0.105613	0.998187
NM_001110860; NM_001271101; NM_001271102; NM_001271245; NM_001271246; NM_001271247; NM_001271248; NM_017334	Crem	cAMP responsive element modulator (Crem), transcript variant 3, mRNA; no definition; no definition; no definition; no definition; no definition; no definition; no definition	2.07073	0.296955	0.00225915	0.921557	0.165453	0.9909
NM_001012065	Adck4	aarF domain containing kinase 4 (Adck4), mRNA	2.07049	0.104203	0.000568775	1.24662	0.0934993	0.61711
NM_024159	Dab2	disabled 2, mitogen-responsive phosphoprotein (Dab2), mRNA	2.0702	0.659136	0.00147371	0.799082	0.350862	0.731573
NM_001111269	LOC689064	beta-globin (LOC689064), mRNA	2.06951	0.93015	0.0362028	1.28665	0.318637	0.936414
NM_001008884	RT1-Db1	RT1 class II, locus Db1 (RT1-Db1), mRNA	2.0691	0.897578	0.0406586	1.26625	0.156707	0.96105
NM_001025696	Yars	tyrosyl-tRNA synthetase (Yars), mRNA	2.06871	0.322418	0.000568775	1.05683	0.139771	0.998187
NM_139341	Slc15a3	solute carrier family 15 (oligopeptide transporter), member 3 (Slc15a3), mRNA	2.06855	0.402536	0.00532248	1.11262	0.117464	0.985791
NM_001107566	Tpcn2	two pore segment channel 2 (Tpcn2), mRNA	2.06609	0.275387	0.00403442	1.16242	0.191732	0.959983
NM_001012147	Pxn	paxillin (Pxn), mRNA	2.06487	0.317778	0.000568775	1.08747	0.123996	0.984043
NM_173125	Pdlim7	PDZ and LIM domain 7 (Pdlim7), mRNA	2.06248	0.0879929	0.000568775	1.24095	0.0760695	0.720108
NM_001134703	Iffo2	no definition	2.06086	0.373134	0.007971	1.18941	0.20417	0.956635
NM_001108313	Ifngr2	interferon gamma receptor 2 (Ifngr2), mRNA	2.05788	0.379848	0.000568775	1.09772	0.120934	0.979736
NM_199372	Eif4a1	eukaryotic translation initiation factor 4A1 (Eif4a1), mRNA	2.05506	0.0902277	0.000568775	1.09462	0.0447016	0.978854
NM_001037773	Ccnjl	cyclin J-like (Ccnjl), mRNA	2.05473	0.566952	0.0085066	1.20889	0.256933	0.949288
NM_001004206	Pa2g4	proliferation-associated 2G4 (Pa2g4), mRNA	2.05469	0.307254	0.000568775	1.10609	0.113964	0.961175
NM_001108495	Relt	RELT tumor necrosis factor receptor (Relt), mRNA	2.05446	0.372226	0.00591236	0.783954	0.15011	0.796903
NM_001007754; NM_001037555	Rassf1	Ras association (RalGDS/AF-6) domain family member 1 (Rassf1), transcript variant 2, mRNA; Ras association (RalGDS/AF-6) domain family member 1 (Rassf1), transcript variant 1, mRNA	2.05308	0.281097	0.00104156	1.12692	0.136967	0.970372
NM_138854	Slc38a5	solute carrier family 38, member 5 (Slc38a5), mRNA	2.05107	0.668368	0.0126053	0.614213	0.0745843	0.529179
NM_001009466	Gemin6	gem (nuclear organelle) associated protein 6 (Gemin6), mRNA	2.05053	0.825575	0.00264305	1.13165	0.161924	0.96167
NM_013059	Alpl	alkaline phosphatase, liver/bone/kidney (Alpl), mRNA	2.04835	0.379842	0.000568775	1.08728	0.129283	0.992317
NM_138539	Dnase2	deoxyribonuclease II, lysosomal (Dnase2), mRNA	2.0473	0.367649	0.000568775	1.15472	0.149725	0.9362
NM_001015033	Col16a1	collagen, type XVI, alpha 1 (Col16a1), mRNA	2.0431	0.518974	0.00104156	1.07948	0.280389	0.985791
NM_022524	Srpx	sushi-repeat-containing protein, X-linked (Srpx), mRNA	2.04137	0.419754	0.0378116	1.11301	0.302833	0.998187
NM_013064	Hcrtr1	hypocretin (orexin) receptor 1 (Hcrtr1), mRNA	2.03952	0.60097	0.0224439	0.798387	0.159629	0.947895
NM_001009536	Trim25	tripartite motif-containing 25 (Trim25), mRNA	2.03871	0.518716	0.0177399	0.874649	0.124456	0.986705
NM_001105710	Cad	carbamoyl-phosphate synthetase 2, aspartate transcarbamylase, and dihydroorotase (Cad), mRNA	2.03812	0.194792	0.000568775	1.18592	0.0900714	0.82212
NM_001127303	Itpripl2	inositol 1,4,5-trisphosphate receptor interacting protein-like 2 (Itpripl2), mRNA	2.03742	0.341391	0.0452945	0.974738	0.16958	1
NM_001013153	Ubtd1	ubiquitin domain containing 1 (Ubtd1), mRNA	2.03487	0.553605	0.00709664	1.0889	0.112409	0.996995
NM_001037285; NM_001037286; NM_001037287; NM_022397	Hnrnpf	heterogeneous nuclear ribonucleoprotein F (Hnrnpf), transcript variant 2, mRNA; heterogeneous nuclear ribonucleoprotein F (Hnrnpf), transcript variant 1, mRNA; heterogeneous nuclear ribonucleoprotein F (Hnrnpf), transcript variant 4, mRNA; heterogeneous nuclear ribonucleoprotein F (Hnrnpf), transcript variant 3, mRNA	2.03478	0.092701	0.000568775	1.05151	0.0896128	0.998187
NM_001191895	Alpk3	alpha-kinase 3 (Alpk3), mRNA	2.03396	0.340235	0.0264498	0.798488	0.1995	1
NM_001014135	Wdr1	WD repeat domain 1 (Wdr1), mRNA	2.02628	0.2898	0.000568775	0.975416	0.0693835	0.998187
NM_001013144	Slc12a7	solute carrier family 12 (potassium/chloride transporter), member 7 (Slc12a7), mRNA	2.02442	0.278867	0.00147371	0.78446	0.16486	0.737547
NM_001025416	Dok1	docking protein 1 (Dok1), mRNA	2.02394	0.591213	0.0487608	1.11273	0.311922	0.998187
NM_001106710	Emilin1	elastin microfibril interfacer 1 (Emilin1), mRNA	2.02256	0.318631	0.00369784	1.06301	0.18526	0.998187
NM_022526	Dap	death-associated protein (Dap), mRNA	2.02202	0.443777	0.000568775	0.978166	0.201636	0.998187
NM_001270802; NM_053483	Kpna2	karyopherin alpha 2 (Kpna2), transcript variant 1, mRNA; karyopherin alpha 2 (Kpna2), transcript variant 2, mRNA	2.0213	0.17407	0.00188208	1.22716	0.158709	0.7552
NM_001039344	Tes	testis derived transcript (Tes), mRNA	2.02029	0.388374	0.00264305	0.855096	0.0759518	0.9362
NM_031668	Mybbp1a	MYB binding protein (P160) 1a (Mybbp1a), mRNA	2.01975	0.23289	0.00468808	1.14425	0.079899	0.959983
NM_001106791	Irak4	interleukin-1 receptor-associated kinase 4 (Irak4), mRNA	2.01882	0.123866	0.015328	0.886764	0.0808111	0.988819
NM_001191548	Ddx54	DEAD (Asp-Glu-Ala-Asp) box polypeptide 54 (Ddx54), mRNA	2.01852	0.131818	0.000568775	1.20863	0.109395	0.774619
NM_001012747	Nol12	nucleolar protein 12 (Nol12), mRNA	2.01759	0.356903	0.015328	0.961691	0.0607335	0.998187
NM_178101	Plod3	procollagen-lysine, 2-oxoglutarate 5-dioxygenase 3 (Plod3), mRNA	2.01651	0.219578	0.00767948	1.15816	0.0882662	0.958601
NM_001107995	Phf13	PHD finger protein 13 (Phf13), mRNA	2.01461	0.326895	0.00301488	1.03988	0.0833761	0.998187
NM_019147	Jag1	jagged 1 (Jag1), mRNA	2.01402	0.231737	0.00369784	1.40106	0.187104	0.435525
NM_031646	Ramp2	receptor (G protein-coupled) activity modifying protein 2 (Ramp2), mRNA	2.01076	0.294926	0.00147371	0.999385	0.186622	0.998187
NM_001106765	RGD1310212	similar to KIAA1111-like protein (RGD1310212), mRNA	2.01047	0.50842	0.0105715	1.00781	0.1438	0.998187
NM_173116	Sgpl1	sphingosine-1-phosphate lyase 1 (Sgpl1), mRNA	2.00939	0.366533	0.000568775	1.13021	0.0469005	0.953626
NM_031797	Cd82	Cd82 molecule (Cd82), mRNA	2.00471	0.407002	0.000568775	0.842977	0.0468281	0.799962
NM_001007667	Sat1	spermidine/spermine N1-acetyl transferase 1 (Sat1), mRNA	2.0044	0.200039	0.000568775	1.29821	0.216173	0.456686
NM_001107775	Slc4a11	solute carrier family 4, sodium borate transporter, member 11 (Slc4a11), mRNA	2.00345	0.48286	0.00188208	1.31939	0.344949	0.68205
NM_001007694	Ifit3	interferon-induced protein with tetratricopeptide repeats 3 (Ifit3), mRNA	2.00282	1.37812	0.0351258	0.766646	0.531512	0.870105
NM_001170335	Erf	Ets2 repressor factor (Erf), mRNA	2.00064	0.314058	0.00104156	1.35938	0.164511	0.28643
NM_001191791	Dpy19l1	dpy-19-like 1 (C. elegans) (Dpy19l1), mRNA	1.99929	0.195808	0.00104156	0.848618	0.104491	0.812702
NM_001012139	Plscr3	phospholipid scramblase 3 (Plscr3), mRNA	1.9987	0.13383	0.00225915	0.967571	0.0660906	0.998187
NM_001037352	Eif6	eukaryotic translation initiation factor 6 (Eif6), mRNA	1.99603	0.3528	0.00147371	1.07463	0.134811	0.98841
NM_001109433	Sdf2l1	stromal cell-derived factor 2-like 1 (Sdf2l1), mRNA	1.99591	0.260864	0.00264305	1.0966	0.19133	0.989065
NM_001014071	Errfi1	no definition	1.995	0.497364	0.000568775	1.23426	0.174137	0.680623
NM_001013865	Tmem39a	transmembrane protein 39a (Tmem39a), mRNA	1.99458	0.271349	0.00876461	0.914988	0.160223	0.995577
NM_001108831	Kctd11	potassium channel tetramerization domain containing 11 (Kctd11), mRNA	1.99413	0.3707	0.0359043	1.35403	0.176614	0.831575
NM_001126300	Islr	immunoglobulin superfamily containing leucine-rich repeat (Islr), mRNA	1.9912	1.01147	0.00650636	1.14144	0.826445	0.979736
NM_001105879	Arhgap31	Rho GTPase activating protein 31 (Arhgap31), mRNA	1.99084	0.163379	0.00147371	1.11891	0.136095	0.96167
NM_001012001	Lrrc2	leucine rich repeat containing 2 (Lrrc2), mRNA	1.99036	0.705235	0.000568775	1.1668	0.234341	0.865581
NM_001108409	Fgd3	no definition	1.98748	0.175019	0.00650636	0.877796	0.118622	0.979736
NM_013156	Ctsl	cathepsin L (Ctsl), mRNA	1.98702	0.137484	0.00104156	1.16667	0.159985	0.832748
NM_001127547	Fbln1	fibulin 1 (Fbln1), mRNA	1.98674	0.962272	0.00369784	1.20417	0.175033	0.774619
NM_153724	Rcan1	regulator of calcineurin 1 (Rcan1), mRNA	1.98553	0.420252	0.000568775	1.33615	0.20348	0.315682
NM_001047871	Ifrd2	interferon-related developmental regulator 2 (Ifrd2), mRNA	1.98523	0.237545	0.00591236	1.30064	0.102564	0.754499
NM_001004247	Ubl7	ubiquitin-like 7 (Ubl7), mRNA	1.98501	0.284607	0.000568775	1.13958	0.157298	0.920538
NM_001025707	Tfeb	transcription factor EB (Tfeb), mRNA	1.98484	0.412714	0.00301488	1.13624	0.11109	0.961175
NM_022602	Pim3	Pim-3 proto-oncogene, serine/threonine kinase (Pim3), mRNA	1.98483	0.47716	0.00188208	0.964408	0.157517	0.998187
NM_001105721	Notch1	notch 1 (Notch1), mRNA	1.98361	0.188495	0.000568775	1.28867	0.107064	0.471564
NM_001007677	Lyl1	lymphoblastic leukemia associated hematopoiesis regulator 1 (Lyl1), mRNA	1.98172	0.0853174	0.022223	1.49007	0.241518	0.639311
NM_001008379	Prr13	proline rich 13 (Prr13), mRNA	1.9817	0.462207	0.00225915	0.978259	0.17808	0.998187
NM_001106442	Ssr2	signal sequence receptor, beta (Ssr2), mRNA	1.98061	0.481556	0.00147371	1.00051	0.142636	0.99861
NM_001106112	Gmnn	geminin (Gmnn), mRNA	1.97948	0.709856	0.0309254	0.904996	0.0826264	0.998187
NM_057208; NM_173111	Tpm3	tropomyosin 3 (Tpm3), transcript variant 1, mRNA; tropomyosin 3 (Tpm3), transcript variant 2, mRNA	1.97865	0.210725	0.00104156	1.18658	0.100931	0.815269
NM_053489	Col18a1	collagen, type XVIII, alpha 1 (Col18a1), mRNA	1.97426	0.542669	0.000568775	1.36148	0.187335	0.369746
NM_001008277	Tbl3	transducin (beta)-like 3 (Tbl3), mRNA	1.97342	0.249489	0.00369784	1.15761	0.102446	0.929077
NM_053292	Vars	valyl-tRNA synthetase (Vars), mRNA	1.96991	0.217894	0.000568775	1.08087	0.0867226	0.985791
NM_001108452	Cotl1	coactosin-like F-actin binding protein 1 (Cotl1), mRNA	1.96811	0.390868	0.000568775	1.06411	0.138479	0.993858
NM_012865	Nfya	nuclear transcription factor-Y alpha (Nfya), mRNA	1.96699	0.334112	0.0157572	1.11205	0.172393	0.989065
NM_001002819	Gfpt2	glutamine-fructose-6-phosphate transaminase 2 (Gfpt2), mRNA	1.96687	0.570354	0.0188467	1.0671	0.193423	0.998187
NM_001271027	Htra3	HtrA serine peptidase 3 (Htra3), mRNA	1.96678	0.505894	0.00499467	1.30847	0.243517	0.672906
NM_001013219	St3gal1	ST3 beta-galactoside alpha-2,3-sialyltransferase 1 (St3gal1), mRNA	1.96625	0.277872	0.0128244	1.35084	0.0919425	0.760428
NM_001109053	Dtx3l	deltex 3 like, E3 ubiquitin ligase (Dtx3l), mRNA	1.9655	0.490664	0.00437699	1.05641	0.296255	0.998187
NM_001108531	Bicc1	BicC family RNA binding protein 1 (Bicc1), mRNA	1.96363	0.158708	0.0135268	0.973654	0.367246	0.998187
NM_001135667	Wdr4	WD repeat domain 4 (Wdr4), mRNA	1.95968	0.269562	0.0196981	1.03382	0.164475	0.998187
NM_001191689	Cln5	ceroid-lipofuscinosis, neuronal 5 (Cln5), mRNA	1.95847	0.322251	0.0110776	0.995946	0.256448	0.998187
NM_022402	Rplp0	ribosomal protein, large, P0 (Rplp0), mRNA	1.95776	0.246528	0.00225915	1.09334	0.0909063	0.984043
NM_001024869	Wwtr1	WW domain containing transcription regulator 1 (Wwtr1), mRNA	1.95672	0.47303	0.010354	0.978738	0.275652	0.998187
NM_053400	Tle3	transducin-like enhancer of split 3 (Tle3), mRNA	1.95135	0.296988	0.0033828	1.07148	0.122133	0.989065
NM_001004073; NM_001165922	Lsm2	LSM2 homolog, U6 small nuclear RNA associated (S. cerevisiae) (Lsm2), transcript variant 1, mRNA; no definition	1.95043	0.370952	0.00767948	1.03268	0.110315	0.998187
NM_001108003	Rnf19b	ring finger protein 19B (Rnf19b), mRNA	1.94988	0.305011	0.00499467	1.35311	0.0993824	0.471564
NM_001166275	Mdc1	mediator of DNA damage checkpoint 1 (Mdc1), mRNA	1.94913	0.290665	0.00621851	1.07095	0.033452	0.998187
NM_001105668	Mdfic	MyoD family inhibitor domain containing (Mdfic), mRNA	1.94695	0.683327	0.0085066	0.84917	0.305316	0.944933
NM_001008282	Galk1	galactokinase 1 (Galk1), mRNA	1.94657	0.306863	0.00499467	1.08849	0.0640472	0.989065
NM_001107111	Il10rb	interleukin 10 receptor, beta (Il10rb), mRNA	1.94612	0.176936	0.00979983	1.18669	0.0959532	0.943439
NM_001033681	Eif5a	eukaryotic translation initiation factor 5A (Eif5a), mRNA	1.9457	0.426824	0.00188208	1.12783	0.153736	0.943345
NM_138529	Nav2	neuron navigator 2 (Nav2), mRNA	1.94566	0.219029	0.000568775	0.956283	0.142137	0.998187
NM_001135922	Ttll12	tubulin tyrosine ligase-like family, member 12 (Ttll12), mRNA	1.94556	0.267568	0.00437699	0.96967	0.0733038	0.998187
NM_001105728	Nthl1	nth (endonuclease III)-like 1 (E.coli) (Nthl1), mRNA	1.94511	0.235171	0.0329976	0.968396	0.194463	0.998187
NM_001107021	Hic1	hypermethylated in cancer 1 (Hic1), mRNA	1.94175	0.327432	0.0312499	2.23221	0.373581	0.0939767
NM_001127449	Actg1	actin, gamma 1 (Actg1), mRNA	1.94174	0.358761	0.00650636	1.05318	0.10746	0.998187
NM_017264	Psme1	proteasome (prosome, macropain) activator subunit 1 (Psme1), mRNA	1.94073	0.283479	0.00225915	1.05621	0.147341	0.998187
NM_001167840; NM_012968	Il1rap	interleukin 1 receptor accessory protein (Il1rap), transcript variant 2, mRNA; interleukin 1 receptor accessory protein (Il1rap), transcript variant 1, mRNA	1.93994	0.451992	0.00591236	0.892483	0.179836	0.966833
NM_001134711; NM_001134712	Fam60a	family with sequence similarity 60, member A (Fam60a), transcript variant 1, mRNA; family with sequence similarity 60, member A (Fam60a), transcript variant 2, mRNA	1.9397	0.379227	0.0333715	1.19049	0.249283	0.966332
NM_001127544	Slc25a24	solute carrier family 25 (mitochondrial carrier, phosphate carrier), member 24 (Slc25a24), mRNA	1.93684	0.434152	0.00979983	1.00834	0.165052	0.998187
NM_024152	Arf6	ADP-ribosylation factor 6 (Arf6), mRNA	1.93667	0.112587	0.00104156	1.20785	0.134779	0.791723
NM_001014269	Lrrfip1	leucine rich repeat (in FLII) interacting protein 1 (Lrrfip1), mRNA	1.93595	0.544034	0.00532248	0.968103	0.158579	0.998187
NM_001277235	Sec23b	no definition	1.93573	0.187313	0.00264305	1.09567	0.036282	0.979736
NM_001108664	Msantd3	Myb/SANT-like DNA-binding domain containing 3 (Msantd3), mRNA	1.93543	0.300838	0.0100754	1.09992	0.180873	0.989065
NM_020087	Notch3	notch 3 (Notch3), mRNA	1.93524	0.311278	0.000568775	1.38505	0.12665	0.247492
NM_021662	Pold1	polymerase (DNA directed), delta 1, catalytic subunit (Pold1), mRNA	1.93435	0.294286	0.0113139	1.39027	0.244364	0.659162
NM_001037777	Lrp10	low-density lipoprotein receptor-related protein 10 (Lrp10), mRNA	1.93299	0.192442	0.00225915	1.0844	0.121914	0.985791
NM_001109364	Sowahc	sosondowah ankyrin repeat domain family member C (Sowahc), mRNA	1.93281	0.655875	0.0113139	0.801733	0.2014	0.83757
NM_053542	Gna15	guanine nucleotide binding protein, alpha 15 (Gna15), mRNA	1.93031	0.487597	0.0283836	1.38197	0.179179	0.695396
NM_001108740	Ckap4	cytoskeleton-associated protein 4 (Ckap4), mRNA	1.92915	0.33507	0.00437699	0.956853	0.0671699	0.998187
NM_017353	Slc7a5	solute carrier family 7 (amino acid transporter light chain, L system), member 5 (Slc7a5), mRNA	1.92708	0.31663	0.00188208	1.49613	0.161347	0.0569564
NM_172017	Yif1a	Yip1 interacting factor homolog A (S. cerevisiae) (Yif1a), mRNA	1.92663	0.351528	0.00591236	1.02203	0.190918	0.998187
NM_001004274	Igfbp4	insulin-like growth factor binding protein 4 (Igfbp4), mRNA	1.92631	0.741334	0.00767948	1.11378	0.404463	0.979736
NM_138881	Rsad2	radical S-adenosyl methionine domain containing 2 (Rsad2), mRNA	1.92538	0.862827	0.0196981	0.873494	0.478812	0.980751
NM_001012206	Phlda3	pleckstrin homology-like domain, family A, member 3 (Phlda3), mRNA	1.92256	0.43824	0.00301488	0.821295	0.110785	0.777665
NM_031838	Rps2	ribosomal protein S2 (Rps2), mRNA	1.92251	0.313282	0.00264305	1.17925	0.113243	0.863993
NM_053545	Tie1	tyrosine kinase with immunoglobulin-like and EGF-like domains 1 (Tie1), mRNA	1.92158	0.287728	0.00264305	1.34162	0.0814592	0.476058
NM_001108839	Mettl2b	methyltransferase like 2B (Mettl2b), mRNA	1.92149	0.222429	0.0118208	1.05836	0.139118	0.998187
NM_052801	Vhl	von Hippel-Lindau tumor suppressor, E3 ubiquitin protein ligase (Vhl), mRNA	1.92055	0.523846	0.00104156	1.07092	0.17076	0.989674
NM_022381	Pcna	proliferating cell nuclear antigen (Pcna), mRNA	1.92022	0.180294	0.00301488	0.955391	0.0643966	0.998187
NM_001012041	Irf9	interferon regulatory factor 9 (Irf9), mRNA	1.92018	0.763279	0.0113139	0.888634	0.270518	0.966232
NM_001107086	Ubxn7	UBX domain protein 7 (Ubxn7), mRNA	1.92004	1.00616	0.0333715	0.832185	0.100891	0.955889
NM_024150	Arf2	ADP-ribosylation factor 2 (Arf2), mRNA	1.91968	0.329592	0.00225915	1.15362	0.0728081	0.904208
NM_001107293	Eaf1	ELL associated factor 1 (Eaf1), mRNA	1.91801	0.123856	0.0149357	1.05152	0.0855469	0.998187
NM_053520	Elf1	E74-like factor 1 (Elf1), mRNA	1.91681	0.41274	0.0165025	1.22316	0.0890402	0.904208
NM_012735	Hk2	hexokinase 2 (Hk2), mRNA	1.91677	0.212441	0.00301488	1.32758	0.136387	0.549726
NM_013151	Plat	plasminogen activator, tissue (Plat), mRNA	1.91549	0.465152	0.00104156	1.29718	0.199263	0.429936
NM_001108099	Mdm2	MDM2 proto-oncogene, E3 ubiquitin protein ligase (Mdm2), mRNA	1.91529	0.340548	0.00188208	1.0168	0.153889	0.998187
NM_031014	Atic	5-aminoimidazole-4-carboxamide ribonucleotide formyltransferase/IMP cyclohydrolase (Atic), mRNA	1.91449	0.349322	0.000568775	1.13913	0.125475	0.918852
NM_001033963	Prkx	protein kinase, X-linked (Prkx), mRNA	1.91407	0.378464	0.0085066	1.19743	0.0770019	0.904208
NM_080766	Nras	neuroblastoma ras oncogene (Nras), mRNA	1.91317	0.433076	0.00468808	1.0738	0.162066	0.993739
NM_031524	Pdgfb	platelet-derived growth factor beta polypeptide (Pdgfb), mRNA	1.91295	0.223171	0.00301488	1.17138	0.139791	0.918852
NM_001108764	Fam219b	family with sequence similarity 219, member B (Fam219b), mRNA	1.9107	0.499639	0.0179656	0.96234	0.146137	0.998187
NM_013200	Cpt1b	carnitine palmitoyltransferase 1b, muscle (Cpt1b), mRNA	1.91035	0.538188	0.0366125	0.880376	0.190307	0.988819
NM_019904	Lgals1	lectin, galactoside-binding, soluble, 1 (Lgals1), mRNA	1.90955	0.437073	0.00532248	0.937127	0.146234	0.998187
NM_001106563	Vav2	vav 2 guanine nucleotide exchange factor (Vav2), mRNA	1.90913	0.277117	0.00437699	1.00352	0.0901131	0.998187
NM_001007706	Trmt61a	tRNA methyltransferase 61 homolog A (S. cerevisiae) (Trmt61a), mRNA	1.90883	0.247188	0.00225915	1.2658	0.241481	0.733894
NM_001012005	Nid2	nidogen 2 (osteonidogen) (Nid2), mRNA	1.90795	0.444129	0.0126053	1.05486	0.24301	0.998187
NM_001009682	Oasl2	2'-5' oligoadenylate synthetase-like 2 (Oasl2), mRNA	1.90707	0.723124	0.0092824	0.956084	0.204097	0.998187
NM_001039197	Tor1b	torsin family 1, member B (Tor1b), mRNA	1.90347	0.284246	0.00499467	1.02814	0.024097	0.998187
NM_031544	Ampd3	adenosine monophosphate deaminase 3 (Ampd3), mRNA	1.90243	0.264875	0.00104156	0.957877	0.0778504	0.998187
NM_017022	Itgb1	integrin, beta 1 (Itgb1), mRNA	1.90208	0.208544	0.00147371	1.08124	0.120004	0.985791
NM_053896	Aldh1a2	aldehyde dehydrogenase 1 family, member A2 (Aldh1a2), mRNA	1.90182	1.03872	0.0108439	1.27128	0.873695	0.830424
NM_031725	Scamp4	secretory carrier membrane protein 4 (Scamp4), mRNA	1.90064	0.228906	0.00369784	1.09395	0.0517273	0.985791
NM_001106697	Mrto4	no definition	1.90004	0.194056	0.00403442	0.958624	0.041234	0.998187
NM_017035	Plcd1	phospholipase C, delta 1 (Plcd1), mRNA	1.89837	0.127868	0.00369784	0.912677	0.0993107	0.985791
NM_001106698	H6pd	hexose-6-phosphate dehydrogenase (glucose 1-dehydrogenase) (H6pd), mRNA	1.89537	0.268079	0.0110776	0.976453	0.0970772	0.998187
NM_001109091	Ascc2	no definition	1.895	0.310155	0.00901788	0.996548	0.0343189	0.998187
NM_031102	Rpl18	ribosomal protein L18 (Rpl18), mRNA	1.89487	0.373804	0.00147371	1.12197	0.124184	0.947895
NM_001134749	Stt3a	STT3A, subunit of the oligosaccharyltransferase complex (catalytic) (Stt3a), mRNA	1.89476	0.343972	0.00225915	0.890792	0.0712591	0.947895
NM_001007707	Fam203a	family with sequence similarity 203, member A (Fam203a), mRNA	1.89237	0.226863	0.00621851	1.02723	0.122264	0.998187
NM_001142363	Alg3	ALG3, alpha-1,3- mannosyltransferase (Alg3), transcript variant 1, mRNA	1.88707	0.333881	0.00403442	1.22172	0.138681	0.80419
NM_001037356	Pak1ip1	PAK1 interacting protein 1 (Pak1ip1), mRNA	1.88707	0.107562	0.00876461	0.991038	0.0686887	0.998187
NM_001191930	Uap1	UDP-N-acteylglucosamine pyrophosphorylase 1 (Uap1), mRNA	1.88691	0.197014	0.00437699	1.07197	0.159291	0.992406
NM_001010945	Tmem120a	transmembrane protein 120A (Tmem120a), mRNA	1.88576	0.137757	0.00468808	1.09885	0.0884791	0.984043
NM_053661	Gng12	guanine nucleotide binding protein (G protein), gamma 12 (Gng12), mRNA	1.87963	0.42541	0.00901788	1.08921	0.183357	0.988819
NM_013123	Il1r1	interleukin 1 receptor, type I (Il1r1), mRNA	1.87945	0.242431	0.0324527	1.14472	0.360054	0.985791
NM_001137633	Tnfaip2	tumor necrosis factor, alpha-induced protein 2 (Tnfaip2), mRNA	1.87765	0.597473	0.017343	1.33202	0.212128	0.681201
NM_031318	Dynlt1	dynein light chain Tctex-type 1 (Dynlt1), mRNA	1.87728	0.214545	0.00876461	1.03603	0.108072	0.998187
NM_017037	Pmp22	peripheral myelin protein 22 (Pmp22), mRNA	1.87692	0.545466	0.00369784	1.04184	0.160555	0.998187
NM_053827	Plod1	procollagen-lysine, 2-oxoglutarate 5-dioxygenase 1 (Plod1), mRNA	1.8765	0.225975	0.00188208	1.18789	0.131345	0.816303
NM_130416	Anxa7	annexin A7 (Anxa7), mRNA	1.87614	0.297281	0.00104156	1.09329	0.0546351	0.979736
NM_053554	Picalm	no definition	1.87555	0.464715	0.00369784	0.924554	0.112028	0.985791
NM_001008882	Uhrf1	ubiquitin-like with PHD and ring finger domains 1 (Uhrf1), mRNA	1.87543	0.143455	0.0194917	1.04771	0.108167	0.998187
NM_134353	Pabpc1	poly(A) binding protein, cytoplasmic 1 (Pabpc1), mRNA	1.87211	0.0534165	0.00147371	1.17284	0.0684395	0.841644
NM_021587	Ltbp1	latent transforming growth factor beta binding protein 1 (Ltbp1), mRNA	1.87048	0.445517	0.0175213	1.04908	0.216682	1
NM_053985	H3f3b	H3 histone, family 3B (H3f3b), mRNA	1.86865	0.246844	0.00225915	0.851737	0.124045	0.844703
NM_001044275	Elovl1	ELOVL fatty acid elongase 1 (Elovl1), mRNA	1.86694	0.421649	0.00225915	1.03784	0.0654877	0.998187
NM_001011910	Lap3	leucine aminopeptidase 3 (Lap3), mRNA	1.86575	0.322698	0.00104156	0.989895	0.103258	0.998187
NM_139327	Hmga1	high mobility group AT-hook 1 (Hmga1), mRNA	1.86567	0.215393	0.00650636	1.03955	0.109635	0.998187
NM_001127488	Snx33	sorting nexin 33 (Snx33), mRNA	1.86564	0.30701	0.00468808	1.1146	0.133077	0.96167
NM_001025637	Psmb10	proteasome (prosome, macropain) subunit, beta type 10 (Psmb10), mRNA	1.86563	0.409953	0.0092824	1.17863	0.278419	0.916472
NM_173045	Zc3hav1	zinc finger CCCH type, antiviral 1 (Zc3hav1), mRNA	1.863	0.33164	0.0113139	0.98692	0.222232	0.998187
NM_001008725	Il6st	interleukin 6 signal transducer (Il6st), mRNA	1.86204	0.117275	0.00147371	1.03899	0.0550507	0.998187
NM_001108183	Manf	no definition	1.86182	0.178546	0.00499467	1.11757	0.106666	0.96366
NM_001033887	Prrc1	proline-rich coiled-coil 1 (Prrc1), mRNA	1.86109	0.182114	0.0100754	0.97834	0.173306	0.998187
NM_001025683	RGD1311946	similar to RIKEN cDNA 1810055G02 (RGD1311946), mRNA	1.86013	0.254598	0.0105715	1.0625	0.156426	0.998187
NM_001031640	Eif3b	eukaryotic translation initiation factor 3, subunit B (Eif3b), mRNA	1.85946	0.125878	0.00188208	1.09678	0.0673975	0.970372
NM_001191785	Nop2	NOP2 nucleolar protein (Nop2), mRNA	1.85835	0.250771	0.00468808	1.1799	0.0643659	0.837899
NM_013130	Smad1	SMAD family member 1 (Smad1), mRNA	1.85783	0.15922	0.00591236	1.1212	0.0907928	0.956475
NM_001106397	Mical1	microtubule associated monooxygenase, calponin and LIM domain containing 1 (Mical1), mRNA	1.85746	0.11916	0.0157572	0.894587	0.194021	0.985791
NM_001114599	Szrd1	SUZ RNA binding domain containing 1 (Szrd1), transcript variant 1, mRNA	1.85546	0.287237	0.00188208	1.02412	0.112742	0.998187
NM_001271336	Vsig10	V-set and immunoglobulin domain containing 10 (Vsig10), mRNA	1.85539	0.248103	0.0339487	0.822155	0.161819	0.949288
NM_001004226	Glmp	kidney predominant protein NCU-G1 (RGD1303130), mRNA	1.85523	0.353341	0.0033828	0.997816	0.129357	0.998187
NM_001100577	Apbb1ip	amyloid beta (A4) precursor protein-binding, family B, member 1 interacting protein (Apbb1ip), mRNA	1.85481	0.352958	0.00767948	1.07129	0.125781	0.996995
NM_001009649	Lpxn	leupaxin (Lpxn), mRNA	1.85463	0.139594	0.0266192	0.959327	0.139862	0.998187
NM_001107137	Tyw1	tRNA-yW synthesizing protein 1 homolog (S. cerevisiae) (Tyw1), mRNA	1.85388	0.322946	0.00563252	1.33857	0.154159	0.492682
NM_031594	P2rx4	purinergic receptor P2X, ligand-gated ion channel 4 (P2rx4), mRNA	1.85312	0.236164	0.00563252	1.08741	0.113757	0.985791
NM_001024250	Bop1	block of proliferation 1 (Bop1), mRNA	1.85308	0.214505	0.00591236	1.23648	0.151608	0.746703
NM_017220	Pts	6-pyruvoyl-tetrahydropterin synthase (Pts), mRNA	1.85273	0.667886	0.0126053	0.958309	0.0888352	0.998187
NM_130411	Coro1a	coronin, actin binding protein 1A (Coro1a), mRNA	1.84888	0.378608	0.00264305	1.07029	0.0921248	0.991542
NM_001107237	Ikzf1	IKAROS family zinc finger 1 (Ikzf1), mRNA	1.84757	0.3771	0.0395557	1.32713	0.257505	0.828005
NM_012722	Eln	elastin (Eln), mRNA	1.84716	0.364832	0.00709664	0.931572	0.16945	0.998187
NM_001013169	Phc2	polyhomeotic homolog 2 (Drosophila) (Phc2), mRNA	1.84649	0.21155	0.00264305	1.21749	0.0865727	0.702666
NM_053304	Col1a1	collagen, type I, alpha 1 (Col1a1), mRNA	1.84543	0.769162	0.007971	1.43238	0.455382	0.220936
NM_001033868	Surf4	surfeit 4 (Surf4), mRNA	1.84485	0.331357	0.00147371	1.08986	0.11694	0.981596
NM_001100518	Hs2st1	heparan sulfate 2-O-sulfotransferase 1 (Hs2st1), mRNA	1.84366	0.175348	0.00403442	1.05648	0.0618069	0.998187
NM_022591	Tep1	telomerase associated protein 1 (Tep1), mRNA	1.84303	0.302771	0.00369784	0.941154	0.0646733	0.996995
NM_001007005	Arhgdia	Rho GDP dissociation inhibitor (GDI) alpha (Arhgdia), mRNA	1.8415	0.321372	0.00563252	1.11816	0.151552	0.960571
NM_031132	Tgfbr2	transforming growth factor, beta receptor 2 (Tgfbr2), mRNA	1.84077	0.282016	0.0085066	0.960721	0.138635	0.998187
NM_001191865	Ripk2	receptor-interacting serine-threonine kinase 2 (Ripk2), mRNA	1.84038	0.202848	0.00901788	0.986448	0.174097	0.998187
NM_001108778	Rrp9	ribosomal RNA processing 9, small subunit (SSU) processome component, homolog (yeast) (Rrp9), mRNA	1.8395	0.120095	0.00709664	1.21354	0.0966552	0.80419
NM_001100538	Pabpc4	poly(A) binding protein, cytoplasmic 4 (Pabpc4), mRNA	1.8372	0.133847	0.00264305	1.08535	0.127251	0.984043
NM_030997	Vgf	VGF nerve growth factor inducible (Vgf), mRNA	1.83609	0.281202	0.00369784	0.825404	0.0799722	0.745967
NM_080581	Abcc3	ATP-binding cassette, subfamily C (CFTR/MRP), member 3 (Abcc3), mRNA	1.8351	0.362912	0.0185998	1.05532	0.103547	0.998187
NM_001033895	Crtc2	CREB regulated transcription coactivator 2 (Crtc2), mRNA	1.83433	0.228633	0.00767948	1.01377	0.0947654	0.998187
NM_001109327	Coro1c	coronin, actin binding protein 1C (Coro1c), mRNA	1.82914	0.175374	0.0033828	1.04058	0.079647	0.998187
NM_001106040	Nop9	NOP9 nucleolar protein (Nop9), mRNA	1.82909	0.193466	0.0283836	1.07659	0.041873	0.998187
NM_001011899	Gart	phosphoribosylglycinamide formyltransferase (Gart), mRNA	1.82876	0.282289	0.00681685	1.02357	0.114439	0.998187
NM_001271235	Tnfrsf11a	tumor necrosis factor receptor superfamily, member 11a, NFKB activator (Tnfrsf11a), mRNA	1.82582	0.462142	0.00953761	1.1717	0.262595	0.912265
NM_001014050; NM_001244768; NM_001244769; NM_001244770	Fam110a	family with sequence similarity 110, member A (Fam110a), transcript variant 4, mRNA; no definition; no definition; family with sequence similarity 110, member A (Fam110a), transcript variant 3, mRNA	1.82468	0.210436	0.0155629	0.973669	0.199513	0.998187
NM_001164142; NM_001164143; NM_020543	Cnr2	no definition; no definition; cannabinoid receptor 2 (macrophage) (Cnr2), transcript variant 3, mRNA	1.82466	0.262367	0.00953761	1.01951	0.0815975	0.998187
NM_001251926	Tmem200c	transmembrane protein 200C (Tmem200c), mRNA	1.82434	0.367411	0.00621851	0.942314	0.165173	0.996995
NM_001134933; NM_001244867	Crip1	cysteine-rich protein 1 (intestinal) (Crip1), transcript variant 2, mRNA; cysteine-rich protein 1 (intestinal) (Crip1), transcript variant 1, mRNA	1.82394	0.208165	0.0395557	1.04374	0.143201	0.998187
NM_017244	Crabp2	cellular retinoic acid binding protein 2 (Crabp2), mRNA	1.82384	0.665456	0.0343174	1.02598	0.459548	0.998187
NM_001108381	Ebpl	emopamil binding protein-like (Ebpl), mRNA	1.82151	0.310946	0.0422124	0.967744	0.146212	0.998187
NM_001128191	Nup43	nucleoporin 43 (Nup43), mRNA	1.81645	0.29289	0.0439702	0.971404	0.0856529	0.998187
NM_017074	Cth	cystathionine gamma-lyase (Cth), mRNA	1.81469	0.246082	0.02495	1.36522	0.178468	0.592776
NM_031126	Stxbp2	syntaxin binding protein 2 (Stxbp2), mRNA	1.81357	0.268057	0.0260067	1.0967	0.191775	0.996995
NM_134405	Slc12a9	no definition	1.81353	0.241431	0.0120994	1.09302	0.0927923	0.985791
NM_001134413	Gltp	glycolipid transfer protein (Gltp), mRNA	1.81339	0.277671	0.00225915	0.892107	0.0877831	0.948574
NM_001107613	Anks1a	ankyrin repeat and sterile alpha motif domain containing 1A (Anks1a), mRNA	1.81321	0.236347	0.00563252	0.967629	0.0428007	0.998187
NM_001134496	Tmem63a	transmembrane protein 63a (Tmem63a), mRNA	1.81316	0.536997	0.00741519	0.837565	0.080298	0.822142
NM_024386	Hmgcl	3-hydroxymethyl-3-methylglutaryl-CoA lyase (Hmgcl), mRNA	1.81316	0.213608	0.0179656	1.10484	0.0236988	0.985791
NM_134359	Ppp4c	protein phosphatase 4, catalytic subunit (Ppp4c), mRNA	1.81191	0.198469	0.00591236	1.10429	0.0828348	0.973149
NM_001108948	Tuft1	tuftelin 1 (Tuft1), mRNA	1.8116	0.238785	0.0437889	0.790982	0.0594866	0.916133
NM_133571	Cdc25a	cell division cycle 25A (Cdc25a), mRNA	1.81132	0.23678	0.0169304	0.994893	0.0934749	0.998187
NM_001025563	Pus1	pseudouridylate synthase 1 (Pus1), mRNA	1.8064	0.17586	0.0167133	1.09454	0.0961834	0.989065
NM_022219	Fut4	fucosyltransferase 4 (alpha (1,3) fucosyltransferase, myeloid-specific) (Fut4), mRNA	1.80531	0.236039	0.0486055	0.967381	0.0970961	0.998187
NM_001024238	Eprs	glutamyl-prolyl-tRNA synthetase (Eprs), mRNA	1.80373	0.299713	0.00499467	1.00548	0.0875278	0.998187
NM_133534	Cx3cr1	chemokine (C-X3-C motif) receptor 1 (Cx3cr1), mRNA	1.80144	0.116107	0.00650636	1.14977	0.143215	0.918852
NM_001108997	Dock6	dedicator of cytokinesis 6 (Dock6), mRNA	1.80089	0.229227	0.0123305	1.13964	0.124079	0.960792
NM_001012014	Ftsj3	FtsJ homolog 3 (E. coli) (Ftsj3), mRNA	1.79826	0.171645	0.00403442	1.00821	0.0852752	0.998187
NM_001014221	LOC363337	similar to RIKEN cDNA 1700081O22 (LOC363337), mRNA	1.79775	0.512147	0.0169304	0.837687	0.0992674	0.862496
NM_130430	Psmd9	no definition	1.7974	0.265076	0.00532248	1.05789	0.0701342	0.998187
NM_017073	Glul	glutamate-ammonia ligase (Glul), mRNA	1.7959	0.312526	0.0434898	1.10606	0.188292	0.990879
NM_001134857	Dnaaf5	HEAT repeat containing 2 (Heatr2), mRNA	1.79449	0.25191	0.016012	0.954507	0.0992794	0.998187
NM_134453	Lbr	no definition	1.79288	0.241147	0.0277431	1.0674	0.114696	0.998187
NM_001004283	Eif3d	eukaryotic translation initiation factor 3, subunit D (Eif3d), mRNA	1.79286	0.28974	0.00499467	1.0662	0.100643	0.992961
NM_001276711	Nfkb1	nuclear factor of kappa light polypeptide gene enhancer in B-cells 1 (Nfkb1), mRNA	1.79173	0.165253	0.00650636	1.15348	0.134312	0.908123
NM_031621	Sh2b3	SH2B adaptor protein 3 (Sh2b3), mRNA	1.79144	0.237499	0.0092824	1.06407	0.104707	0.996995
NM_001106123	Mrc1	mannose receptor, C type 1 (Mrc1), mRNA	1.79038	0.294716	0.0194917	1.25558	0.322327	0.871533
NM_001033891	Mob1a	MOB kinase activator 1A (Mob1a), mRNA	1.79037	0.139049	0.00621851	1.01581	0.0881823	0.998187
NM_001191624	Lrrk1	leucine-rich repeat kinase 1 (Lrrk1), mRNA	1.78933	0.311092	0.0146948	1.20023	0.0555698	0.896347
NM_134358	Snrpb	small nuclear ribonucleoprotein polypeptides B and B1 (Snrpb), mRNA	1.78896	0.20092	0.00681685	1.05928	0.0788767	0.998187
NM_012523	Cd53	Cd53 molecule (Cd53), mRNA	1.78873	0.216057	0.020605	0.817708	0.0728281	0.856872
NM_001130536	Fzd6	frizzled class receptor 6 (Fzd6), mRNA	1.78818	0.402706	0.0237265	0.855842	0.173346	0.960571
NM_001191784	Srgap1	SLIT-ROBO Rho GTPase activating protein 1 (Srgap1), mRNA	1.78785	0.345111	0.0175213	1.00559	0.145972	0.998187
NM_001107163	Zswim4	zinc finger, SWIM-type containing 4 (Zswim4), mRNA	1.78534	0.149364	0.0140118	1.03911	0.0506595	0.998187
NM_017199	Ssr4	signal sequence receptor, delta (Ssr4), mRNA	1.78481	0.197323	0.0085066	1.01159	0.0806431	0.998187
NM_001011951	Sf3b4	splicing factor 3b, subunit 4 (Sf3b4), mRNA	1.78435	0.264193	0.00767948	1.02629	0.07273	0.998187
NM_001013220	Triobp	no definition	1.78247	0.215306	0.0140118	1.1905	0.114532	0.877055
NM_053352	Ackr3	chemokine (C-X-C motif) receptor 7 (Cxcr7), mRNA	1.78235	0.335143	0.0169304	1.03508	0.0970701	0.998187
NM_001007721	Emp2	epithelial membrane protein 2 (Emp2), mRNA	1.78185	0.283204	0.0314367	1.15965	0.261977	0.981979
NM_001100988	Spidr	scaffolding protein involved in DNA repair (Spidr), mRNA	1.78158	0.159529	0.0388977	0.981476	0.171607	0.998187
NM_130734	Gnb2l1	guanine nucleotide binding protein (G protein), beta polypeptide 2 like 1 (Gnb2l1), mRNA	1.78116	0.325518	0.00532248	1.1089	0.0839748	0.96167
NM_001006976	Tars	threonyl-tRNA synthetase (Tars), mRNA	1.77979	0.279166	0.00741519	0.986164	0.0667881	0.998187
NM_001107206	Aff1	AF4/FMR2 family, member 1 (Aff1), mRNA	1.77772	0.27949	0.0146948	1.40125	0.181394	0.454372
NM_022697	Rpl28	ribosomal protein L28 (Rpl28), mRNA	1.77723	0.460202	0.00532248	1.08371	0.24919	0.985791
NM_001103351	Parp9	poly (ADP-ribose) polymerase family, member 9 (Parp9), mRNA	1.77722	0.606877	0.0229584	1.06758	0.335627	0.998187
NM_001025119	Plekho1	pleckstrin homology domain containing, family O member 1 (Plekho1), mRNA	1.77515	0.257346	0.0105715	1.20553	0.17647	0.804897
NM_013083	Hspa5	heat shock protein 5 (Hspa5), mRNA	1.7727	0.337154	0.0108439	1.02417	0.0591609	0.998187
NM_001017488	Slc24a6	solute carrier family 24 (sodium/lithium/calcium exchanger), member 6 (Slc24a6), mRNA	1.77253	0.211408	0.0229584	0.959522	0.104676	0.998187
NM_031811	Taldo1	transaldolase 1 (Taldo1), mRNA	1.771	0.155034	0.00591236	1.04973	0.0672705	0.998187
NM_001008555	Slc10a4	solute carrier family 10, member 4 (Slc10a4), mRNA	1.77094	0.432698	0.0442993	1.06944	0.233869	0.998187
NM_030869	Nrp2	neuropilin 2 (Nrp2), mRNA	1.77067	0.270056	0.0118208	0.911065	0.284939	0.985791
NM_053328	Bhlhe40	basic helix-loop-helix family, member e40 (Bhlhe40), mRNA	1.77004	0.335667	0.00468808	1.25855	0.0911948	0.567379
NM_001106031	Pnp	no definition	1.76732	0.287107	0.00767948	1.16717	0.104764	0.842525
NM_199083	Pno1	partner of NOB1 homolog (S. cerevisiae) (Pno1), mRNA	1.76613	0.144942	0.0137561	0.973797	0.119106	0.998187
NM_031065	Rpl10a	ribosomal protein L10A (Rpl10a), mRNA	1.766	0.18365	0.00563252	1.10264	0.175066	0.96167
NM_053417	Gab2	GRB2-associated binding protein 2 (Gab2), mRNA	1.76587	0.154601	0.0157572	0.868835	0.10181	0.938423
NM_001013122	Kdelr2	KDEL (Lys-Asp-Glu-Leu) endoplasmic reticulum protein retention receptor 2 (Kdelr2), mRNA	1.76429	0.284629	0.00499467	1.00424	0.0408036	0.998187
NM_001107996	Klhl21	kelch-like family member 21 (Klhl21), mRNA	1.7618	0.179314	0.00767948	1.09641	0.134996	0.984043
NM_183332	Myadm	myeloid-associated differentiation marker (Myadm), mRNA	1.76052	0.413683	0.0085066	0.916327	0.146494	0.984043
NM_001008303	Snrpa	small nuclear ribonucleoprotein polypeptide A (Snrpa), mRNA	1.75992	0.174554	0.0185998	1.24688	0.0953163	0.818996
NM_001191636	Myof	myoferlin (Myof), mRNA	1.75893	0.436911	0.0199216	0.845611	0.0843882	0.929078
NM_001106380	Ube2g2	ubiquitin-conjugating enzyme E2G 2 (Ube2g2), mRNA	1.7588	0.217872	0.010354	1.05391	0.122383	0.998187
NM_001100741	Col6a2	collagen, type VI, alpha 2 (Col6a2), mRNA	1.75851	0.401842	0.0113139	1.08339	0.349555	0.991819
NM_053773	Tjp2	tight junction protein 2 (Tjp2), mRNA	1.75769	0.339502	0.0092824	0.995369	0.153654	0.998187
NM_131911	Anp32b	acidic (leucine-rich) nuclear phosphoprotein 32 family, member B (Anp32b), mRNA	1.75759	0.337215	0.00621851	1.18191	0.0839778	0.802277
NM_053800	Txn1	thioredoxin 1 (Txn1), mRNA	1.75692	0.209971	0.0105715	1.14445	0.0957885	0.920538
NM_001107091	Sema5b	sema domain, seven thrombospondin repeats (type 1 and type 1-like), transmembrane domain (TM) and short cytoplasmic domain, (semaphorin) 5B (Sema5b), mRNA	1.75622	0.252408	0.0149357	1.29143	0.187923	0.667154
NM_001191876	Syde1	synapse defective 1, Rho GTPase, homolog 1 (C. elegans) (Syde1), mRNA	1.75502	0.500922	0.0357331	0.979082	0.139124	0.998187
NM_030867	Nfkbib	nuclear factor of kappa light polypeptide gene enhancer in B-cells inhibitor, beta (Nfkbib), mRNA	1.75492	0.156156	0.0243633	0.97489	0.110189	0.998187
NM_012966	Hspe1	heat shock protein 1 (chaperonin 10) (Hspe1), mRNA	1.75118	0.273835	0.00709664	0.999028	0.075107	0.998187
NM_012512	B2m	beta-2 microglobulin (B2m), mRNA	1.75083	0.43848	0.00825836	0.978703	0.152529	0.998187
NM_001271181	Ociad2	OCIA domain containing 2 (Ociad2), mRNA	1.74974	0.243015	0.0108439	1.01142	0.164381	0.998187
NM_001012064	Pvrl2	poliovirus receptor-related 2 (Pvrl2), mRNA	1.74859	0.272342	0.0247194	0.870589	0.0620567	0.959983
NM_001024989	Trex1	three prime repair exonuclease 1 (Trex1), mRNA	1.74698	0.231791	0.0344392	1.1024	0.153424	0.989065
NM_001105981	Cnih4	cornichon family AMPA receptor auxiliary protein 4 (Cnih4), mRNA	1.74655	0.403415	0.0210045	0.970075	0.094519	0.998187
NM_057132	Rhoa	ras homolog family member A (Rhoa), mRNA	1.74564	0.272677	0.00563252	1.05165	0.134742	0.998187
NM_031563	Ybx1	Y box binding protein 1 (Ybx1), mRNA	1.74475	0.185617	0.00825836	1.13542	0.143856	0.924275
NM_013141	Ppard	peroxisome proliferator-activated receptor delta (Ppard), mRNA	1.74368	0.195042	0.0135268	1.19572	0.163693	0.799329
NM_153624	Npc1	Niemann-Pick disease, type C1 (Npc1), mRNA	1.74329	0.423094	0.0245633	1.06085	0.161757	0.998187
NM_024151	Arf4	ADP-ribosylation factor 4 (Arf4), mRNA	1.74311	0.34246	0.00563252	0.959849	0.117615	0.998187
NM_001024970	Sde2	SDE2 telomere maintenance homolog (S. pombe) (Sde2), mRNA	1.73927	0.30303	0.0100754	1.12514	0.165525	0.957455
NM_031803	Gmeb2	glucocorticoid modulatory element binding protein 2 (Gmeb2), mRNA	1.73888	0.194242	0.0493965	1.09088	0.136771	0.996995
NM_017284	Psmb2	proteasome (prosome, macropain) subunit, beta type 2 (Psmb2), mRNA	1.7387	0.346906	0.00901788	1.03159	0.166011	0.998187
NM_001105911	Slc29a4	solute carrier family 29 (equilibrative nucleoside transporter), member 4 (Slc29a4), mRNA	1.73833	0.360363	0.0245633	0.832633	0.151758	0.871533
NM_001271040	Snrpc	small nuclear ribonucleoprotein polypeptide C (Snrpc), mRNA	1.73733	0.270674	0.0144595	0.957649	0.130261	0.998187
NM_001014188	Isy1	ISY1 splicing factor homolog (S. cerevisiae) (Isy1), mRNA	1.73604	0.187728	0.0181813	1.00348	0.11977	0.998187
NM_001134687	Slc35e3	solute carrier family 35, member E3 (Slc35e3), mRNA	1.73316	0.0938944	0.0092824	0.91665	0.0347862	0.980248
NM_001024306	Gar1	GAR1 ribonucleoprotein (Gar1), mRNA	1.73207	0.325529	0.0295772	1.14716	0.225984	0.96167
NM_022229	Hspd1	heat shock protein 1 (chaperonin) (Hspd1), mRNA	1.73185	0.255117	0.0120994	0.978117	0.0549382	0.998187
NM_001271323	Snrpa1	small nuclear ribonucleoprotein polypeptide A' (Snrpa1), mRNA	1.73064	0.168571	0.0190749	1.17723	0.166545	0.908123
NM_017138	Rpsa	ribosomal protein SA (Rpsa), mRNA	1.72952	0.304833	0.0137561	1.13205	0.0871424	0.936579
NM_031323	Bmp1	bone morphogenetic protein 1 (Bmp1), mRNA	1.72881	0.199756	0.0108439	1.02365	0.125234	0.998187
NM_001009704	Sipa1l2	signal-induced proliferation-associated 1 like 2 (Sipa1l2), mRNA	1.728	0.19266	0.0085066	0.908584	0.0865693	0.969577
NM_001109271	Ldlrap1	low density lipoprotein receptor adaptor protein 1 (Ldlrap1), mRNA	1.72622	0.420936	0.0128244	0.870166	0.101488	0.918852
NM_001005562	Creb3l1	cAMP responsive element binding protein 3-like 1 (Creb3l1), mRNA	1.72524	0.449406	0.0354447	0.847668	0.15283	0.948574
NM_001168653	Pwp2	PWP2 periodic tryptophan protein homolog (yeast) (Pwp2), mRNA	1.72468	0.178332	0.0146948	1.25674	0.0795999	0.652023
NM_019333	Pfkfb4	6-phosphofructo-2-kinase/fructose-2,6-biphosphatase 4 (Pfkfb4), mRNA	1.72431	0.19836	0.038006	0.907047	0.145843	0.993739
NM_001006996	Ddx18	DEAD (Asp-Glu-Ala-Asp) box polypeptide 18 (Ddx18), mRNA	1.72395	0.16838	0.021183	1.15559	0.0871403	0.936414
NM_001024779	Cyp2u1	cytochrome P450, family 2, subfamily u, polypeptide 1 (Cyp2u1), mRNA	1.72242	0.28158	0.0354447	1.0338	0.10812	0.998187
NM_001008381	Ube2f	ubiquitin-conjugating enzyme E2F (putative) (Ube2f), mRNA	1.72175	0.355209	0.017343	1.05833	0.147907	0.998187
NM_001039608	Mcmbp	similar to cDNA sequence BC025641 (RGD1306730), mRNA	1.7201	0.122354	0.0142223	1.15206	0.0762319	0.920538
NM_017305	Gclm	glutamate cysteine ligase, modifier subunit (Gclm), mRNA	1.71938	0.325583	0.018387	0.821867	0.083557	0.816303
NM_001037348	Aimp2	aminoacyl tRNA synthetase complex-interacting multifunctional protein 2 (Aimp2), mRNA	1.71917	0.375185	0.0228018	1.08672	0.135538	0.989065
NM_001110099; NM_012643	Ret	no definition; no definition	1.71883	0.490397	0.0196981	0.748629	0.210184	0.458579
NM_001109411	Ppapdc1b	phosphatidic acid phosphatase type 2 domain containing 1B (Ppapdc1b), mRNA	1.71816	0.168541	0.0247194	1.09947	0.246247	0.988702
NM_131914	Cav2	caveolin 2 (Cav2), mRNA	1.71693	0.441183	0.0241623	0.855644	0.204299	0.904208
NM_001014255	Aph1a	APH1A gamma secretase subunit (Aph1a), mRNA	1.71639	0.382566	0.0110776	1.09223	0.0638678	0.979736
NM_022509	Smn1	survival of motor neuron 1, telomeric (Smn1), mRNA	1.71595	0.303051	0.0229584	1.16021	0.214459	0.9362
NM_001134959	Pear1	platelet endothelial aggregation receptor 1 (Pear1), mRNA	1.71589	0.434315	0.0194917	1.01184	0.245915	0.998187
NM_019193	Sox10	SRY (sex determining region Y)-box 10 (Sox10), mRNA	1.71515	0.428214	0.0151293	1.16002	0.0986931	0.869399
NM_001127484	Wbp1l	WW domain binding protein 1-like (Wbp1l), mRNA	1.71328	0.300043	0.0128244	1.31662	0.173596	0.387054
NM_133606	Ehhadh	enoyl-CoA, hydratase/3-hydroxyacyl CoA dehydrogenase (Ehhadh), mRNA	1.71264	0.557652	0.0270356	1.02246	0.168309	0.998187
NM_001108489	Iqgap1	IQ motif containing GTPase activating protein 1 (Iqgap1), mRNA	1.71244	0.139371	0.00979983	0.888795	0.0991643	0.948574
NM_001012470	Irf2bpl	interferon regulatory factor 2 binding protein-like (Irf2bpl), mRNA	1.71163	0.238669	0.0085066	1.23557	0.0791692	0.656455
NM_012959	Gfra1	GDNF family receptor alpha 1 (Gfra1), mRNA	1.71111	0.340343	0.0151293	1.21227	0.177741	0.75842
NM_001013886	Tubb2b	tubulin, beta 2B class IIb (Tubb2b), mRNA	1.7107	0.281644	0.0108439	0.9428	0.0806195	0.996995
NM_024129	Dcn	decorin (Dcn), mRNA	1.70984	0.669224	0.0324527	0.888571	0.328166	0.984043
NM_001004203	Mcm7	minichromosome maintenance complex component 7 (Mcm7), mRNA	1.70944	0.368407	0.020375	1.15303	0.214807	0.922109
NM_001105789	Arhgef15	Rho guanine nucleotide exchange factor (GEF) 15 (Arhgef15), mRNA	1.70919	0.175268	0.0397303	1.48233	0.290584	0.493455
NM_001108566	Ostc	oligosaccharyltransferase complex subunit (non-catalytic) (Ostc), mRNA	1.70884	0.297237	0.0115655	1.02607	0.0685189	0.998187
NM_017020	Il6r	interleukin 6 receptor (Il6r), mRNA	1.70879	0.460583	0.020605	0.928189	0.114348	0.993506
NM_017258	Btg1	B-cell translocation gene 1, anti-proliferative (Btg1), mRNA	1.70874	0.153888	0.0113139	1.18677	0.19373	0.811111
NM_001007691	Prss23	protease, serine, 23 (Prss23), mRNA	1.70858	0.248523	0.018387	0.944568	0.174759	0.998187
NM_001008773	Eif1a	eukaryotic translation initiation factor 1A (Eif1a), mRNA	1.70811	0.332357	0.0185998	0.987162	0.108871	0.998187
NM_001115023	Ddx49	DEAD (Asp-Glu-Ala-Asp) box polypeptide 49 (Ddx49), mRNA	1.70801	0.204342	0.0201441	1.04799	0.113413	0.998187
NM_001106187	Sf3b3	splicing factor 3b, subunit 3 (Sf3b3), mRNA	1.70762	0.407005	0.0135268	1.16934	0.129326	0.834993
NM_001107824	Ddx31	DEAD (Asp-Glu-Ala-Asp) box polypeptide 31 (Ddx31), mRNA	1.70761	0.187286	0.0354447	1.07333	0.0899245	0.998187
NM_001105777	Rars	arginyl-tRNA synthetase (Rars), mRNA	1.70617	0.178333	0.0149357	1.12371	0.140746	0.953626
NM_001007619	Tmed5	transmembrane emp24 protein transport domain containing 5 (Tmed5), mRNA	1.7054	0.178896	0.0155629	0.853589	0.0776475	0.881462
NM_053662	Ccnl1	cyclin L1 (Ccnl1), mRNA	1.70447	0.537839	0.0162739	0.981111	0.243688	0.998187
NM_001106204	Rnf217	ring finger protein 217 (Rnf217), mRNA	1.70333	0.258499	0.0374797	1.17882	0.131634	0.920813
NM_001024368	Slc10a3	solute carrier family 10, member 3 (Slc10a3), mRNA	1.70291	0.218272	0.0482241	1.20042	0.148373	0.929078
NM_017025	Ldha	lactate dehydrogenase A (Ldha), mRNA	1.7027	0.312144	0.0085066	1.01309	0.0754798	0.998187
NM_001039587	Wdr45b	WD repeat domain 45B (Wdr45b), mRNA	1.70155	0.311825	0.0226235	1.12346	0.0505124	0.959983
NM_001106997	Maml1	mastermind like 1 (Drosophila) (Maml1), mRNA	1.70088	0.0883296	0.0260067	0.974358	0.0819315	0.998187
NM_001271080	Shkbp1	Sh3kbp1 binding protein 1 (Shkbp1), mRNA	1.69979	0.0958727	0.0356032	1.07453	0.0909373	0.998187
NM_001100655	Nacad	NAC alpha domain containing (Nacad), mRNA	1.69954	0.312018	0.00825836	1.04388	0.124626	0.998187
NM_001012106	Mad2l2	MAD2 mitotic arrest deficient-like 2 (yeast) (Mad2l2), mRNA	1.6994	0.315394	0.0381267	1.09014	0.126307	0.996995
NM_057114	Prdx1	peroxiredoxin 1 (Prdx1), mRNA	1.69939	0.240336	0.0108439	0.970809	0.0601888	0.998187
NM_001033852; NM_053492	Slc44a1	solute carrier family 44, member 1 (Slc44a1), transcript variant 1, mRNA; solute carrier family 44 (choline transporter), member 1 (Slc44a1), transcript variant 2, mRNA	1.69845	0.359507	0.018387	0.979491	0.0962117	0.998187
NM_053610	Prdx5	peroxiredoxin 5 (Prdx5), mRNA	1.69697	0.242631	0.0146948	1.01353	0.132134	0.998187
NM_001106586	Irf5	interferon regulatory factor 5 (Irf5), mRNA	1.69694	0.350009	0.0418732	1.0027	0.113641	0.998187
NM_001106033	Efs	embryonal Fyn-associated substrate (Efs), mRNA	1.6968	0.274467	0.02579	1.06525	0.205385	0.998187
NM_001013110	Tf	transferrin (Tf), mRNA	1.69654	0.396805	0.0426708	0.809271	0.0703335	0.815467
NM_001024355	Ccdc134	coiled-coil domain containing 134 (Ccdc134), mRNA	1.6961	0.355952	0.02858	1.14119	0.141412	0.955889
NM_199112	Cnppd1	cyclin Pas1/PHO80 domain containing 1 (Cnppd1), mRNA	1.69505	0.350994	0.0169304	1.16986	0.11041	0.867771
NM_001130537	Zbtb39	zinc finger and BTB domain containing 39 (Zbtb39), mRNA	1.69501	0.341491	0.0253659	1.0706	0.105257	0.996995
NM_001191863	Fkbp4	FK506 binding protein 4 (Fkbp4), mRNA	1.69323	0.253504	0.0135268	1.10417	0.167261	0.96167
NM_023090	Epas1	endothelial PAS domain protein 1 (Epas1), mRNA	1.69285	0.154396	0.0118208	1.14956	0.129201	0.894766
NM_001012148	Ankrd13a	ankyrin repeat domain 13a (Ankrd13a), mRNA	1.69266	0.354497	0.0115655	1.07918	0.112973	0.985791
NM_001169116	Elmsan1	similar to transcriptional regulating protein 132 (RGD1306119), mRNA	1.69128	0.391557	0.0217687	1.1002	0.0761444	0.984043
NM_022399	Calr	calreticulin (Calr), mRNA	1.69125	0.286281	0.020375	1.02537	0.151724	0.998187
NM_001004272	Phf23	PHD finger protein 23 (Phf23), mRNA	1.6912	0.247387	0.0181813	1.26287	0.170249	0.624438
NM_199388	Dpagt1	dolichyl-phosphate (UDP-N-acetylglucosamine) N-acetylglucosaminephosphotransferase 1 (GlcNAc-1-P transferase) (Dpagt1), mRNA	1.69079	0.256314	0.0162739	1.12923	0.084798	0.947895
NM_019249	Ptprf	protein tyrosine phosphatase, receptor type, F (Ptprf), mRNA	1.69033	0.150395	0.010354	1.14013	0.0592478	0.910751
NM_001008309	Btf3	basic transcription factor 3 (Btf3), mRNA	1.69022	0.235501	0.0085066	1.06618	0.158771	0.992406
NM_001047861	Pkn3	protein kinase N3 (Pkn3), mRNA	1.68886	0.254926	0.020605	0.977385	0.122452	0.998187
NM_001011939	Ehd1	EH-domain containing 1 (Ehd1), mRNA	1.68817	0.303084	0.0128244	0.967398	0.103008	0.998187
NM_033021	Sec31a	SEC31 homolog A (S. cerevisiae) (Sec31a), mRNA	1.68702	0.263781	0.0128244	1.08376	0.100894	0.985628
NM_139114	Rpl15	ribosomal protein L15 (Rpl15), mRNA	1.6861	0.440059	0.0142223	1.12106	0.238015	0.949596
NM_001001513	Tnfsf12	tumor necrosis factor ligand superfamily member 12 (Tnfsf12), mRNA	1.686	0.340393	0.0281864	0.930909	0.125645	0.997876
NM_001007724	Dcakd	dephospho-CoA kinase domain containing (Dcakd), mRNA	1.68594	0.165586	0.0190749	1.17495	0.170783	0.8814
NM_001102381	Nts	neurotensin (Nts), mRNA	1.68553	0.413652	0.0480499	0.982924	0.296866	0.998187
NM_001008765	Igtp	no definition	1.68533	0.274797	0.0344392	1.45695	0.495679	0.353189
NM_001107596	Tmem2	transmembrane protein 2 (Tmem2), mRNA	1.68509	0.394011	0.0349516	1.24707	0.219241	0.769578
NM_020306	Adam17	ADAM metallopeptidase domain 17 (Adam17), mRNA	1.68444	0.351716	0.0217687	0.858729	0.12584	0.877324
NM_024155	Anxa4	annexin A4 (Anxa4), mRNA	1.68437	0.230012	0.0235127	0.907244	0.0971109	0.984043
NM_001039016	Zdhhc9	zinc finger, DHHC-type containing 9 (Zdhhc9), mRNA	1.68398	0.321967	0.0155629	1.01194	0.0879512	0.998187
NM_053849	Pdia4	protein disulfide isomerase family A, member 4 (Pdia4), mRNA	1.68335	0.151715	0.0144595	1.12285	0.0849903	0.943157
NM_001012190	Ubap1	ubiquitin-associated protein 1 (Ubap1), mRNA	1.68335	0.07368	0.0167133	1.0943	0.119467	0.979736
NM_053457	Cldn11	claudin 11 (Cldn11), mRNA	1.68128	0.432328	0.0194917	0.998857	0.139995	0.998187
NM_012838	Cstb	cystatin B (stefin B) (Cstb), mRNA	1.68122	0.19528	0.0115655	1.07576	0.14811	0.989065
NM_001107498	Samd4b	sterile alpha motif domain containing 4B (Samd4b), mRNA	1.68097	0.194104	0.0123305	1.17093	0.18982	0.832748
NM_012498	Akr1b1	aldo-keto reductase family 1, member B1 (aldose reductase) (Akr1b1), mRNA	1.68091	0.198293	0.0135268	0.944231	0.0843236	0.996995
NM_001100547	Dusp7	dual specificity phosphatase 7 (Dusp7), mRNA	1.67917	0.13682	0.0123305	1.2104	0.174551	0.737547
NM_031823	Wfs1	Wolfram syndrome 1 (wolframin) (Wfs1), mRNA	1.67692	0.569027	0.0229584	1.5054	0.305865	0.0550217
NM_001105845	Plcd3	phospholipase C, delta 3 (Plcd3), mRNA	1.67674	0.131546	0.0413615	1.07377	0.146801	0.998187
NM_032616	Lsr	lipolysis stimulated lipoprotein receptor (Lsr), mRNA	1.67586	0.271107	0.0381267	0.985676	0.199535	0.998187
NM_001106569	Psmd5	proteasome (prosome, macropain) 26S subunit, non-ATPase, 5 (Psmd5), mRNA	1.67558	0.104188	0.0193111	1.02641	0.0505792	0.998187
NM_199380	Eif2s2	eukaryotic translation initiation factor 2, subunit 2 beta (Eif2s2), mRNA	1.67336	0.0882872	0.0133298	1.03257	0.112839	0.998187
NM_080577	Nploc4	nuclear protein localization 4 homolog (S. cerevisiae) (Nploc4), mRNA	1.67329	0.402588	0.017343	1.11742	0.178941	0.953626
NM_001170487	Myrf	myelin regulatory factor (Myrf), mRNA	1.67287	0.408668	0.0194917	1.04677	0.135673	0.998187
NM_001106261	Rasip1	Ras interacting protein 1 (Rasip1), mRNA	1.67107	0.17594	0.0272023	1.11999	0.108614	0.973149
NM_001100517	Aars	alanyl-tRNA synthetase (Aars), mRNA	1.66981	0.25214	0.0146948	1.03851	0.0980612	0.998187
NM_053720	Aatf	apoptosis antagonizing transcription factor (Aatf), mRNA	1.66902	0.102882	0.0420273	0.955652	0.107155	0.998187
NM_001137646	Zfp259	zinc finger protein 259 (Zfp259), mRNA	1.66874	0.273249	0.0157572	1.20889	0.190479	0.7728
NM_001004223	Eef1g	eukaryotic translation elongation factor 1 gamma (Eef1g), mRNA	1.66794	0.350731	0.0210045	1.12772	0.180394	0.948574
NM_001105926	Dhx37	DEAH (Asp-Glu-Ala-His) box polypeptide 37 (Dhx37), mRNA	1.66661	0.122175	0.0237265	0.942997	0.0786224	0.998187
NM_001012143	Jmjd6	jumonji domain containing 6 (Jmjd6), mRNA	1.66597	0.307987	0.0273446	1.37255	0.17651	0.456018
NM_001108325	Med15	mediator complex subunit 15 (Med15), mRNA	1.66576	0.204197	0.0175213	1.22533	0.0996431	0.676533
NM_023098	Nup62	nucleoporin 62 (Nup62), mRNA	1.66556	0.26191	0.0226235	1.21652	0.133619	0.748567
NM_001108620	Nup205	nucleoporin 205 (Nup205), mRNA	1.66555	0.162993	0.0273446	1.05639	0.0561446	0.998187
NM_001169127	Tspan14	tetraspanin 14 (Tspan14), mRNA	1.66535	0.212164	0.0299495	1.11785	0.0630405	0.96167
NM_012777	Apod	apolipoprotein D (Apod), mRNA	1.66521	0.517054	0.0199216	0.843485	0.149407	0.808835
NM_001100475	Hip1	huntingtin interacting protein 1 (Hip1), mRNA	1.66516	0.204025	0.015328	1.13302	0.177096	0.929078
NM_001107157	Dtx2	deltex 2, E3 ubiquitin ligase (Dtx2), mRNA	1.66508	0.238195	0.0486055	1.32391	0.114403	0.708938
NM_017070	Srd5a1	steroid-5-alpha-reductase, alpha polypeptide 1 (3-oxo-5 alpha-steroid delta 4-dehydrogenase alpha 1) (Srd5a1), mRNA	1.66498	0.256893	0.0229584	0.896489	0.167202	0.96167
NM_001108393	Zmiz1	zinc finger, MIZ-type containing 1 (Zmiz1), mRNA	1.66449	0.125961	0.015328	1.09155	0.135993	0.980248
NM_012948	Emd	emerin (Emd), mRNA	1.66128	0.277415	0.0386175	0.908663	0.0705864	0.985791
NM_001106038	Ipo4	importin 4 (Ipo4), mRNA	1.66124	0.14084	0.016012	1.05235	0.0654558	0.998187
NM_212534	Mrps18b	mitochondrial ribosomal protein S18B (Mrps18b), mRNA	1.66034	0.254975	0.0231545	1.06629	0.106541	0.996995
NM_001134464	Llph	LLP homolog, long-term synaptic facilitation (Aplysia) (Llph), mRNA	1.65874	0.221328	0.037117	1.11109	0.212372	0.980248
NM_001004078	Cct5	chaperonin containing Tcp1, subunit 5 (epsilon) (Cct5), mRNA	1.65865	0.146748	0.0130747	1.08159	0.111972	0.985791
NM_001044284	Tsc22d4	TSC22 domain family, member 4 (Tsc22d4), mRNA	1.65772	0.252215	0.0135268	1.18182	0.180874	0.808835
NM_001007629	Nutf2	nuclear transport factor 2 (Nutf2), mRNA	1.65768	0.262904	0.0130747	0.999718	0.138892	0.998784
NM_001004204	Tmem248	transmembrane protein 248 (Tmem248), mRNA	1.65764	0.362828	0.0228018	1.01488	0.122023	0.998187
NM_001013152	Rcl1	RNA terminal phosphate cyclase-like 1 (Rcl1), mRNA	1.65656	0.225397	0.0399347	1.20293	0.0898385	0.870105
NM_012823	Anxa3	annexin A3 (Anxa3), mRNA	1.65603	0.0305296	0.017343	1.11615	0.083164	0.953529
NM_001107442	Taf5l	TAF5-like RNA polymerase II, p300/CBP-associated factor (PCAF)-associated factor (Taf5l), mRNA	1.6538	0.171939	0.0357331	1.1345	0.0974216	0.959983
NM_001004081	Mpi	mannose phosphate isomerase (mapped) (Mpi), mRNA	1.65365	0.136649	0.0210045	0.847858	0.0775048	0.862496
NM_022934	Dnaja1	DnaJ (Hsp40) homolog, subfamily A, member 1 (Dnaja1), mRNA	1.65267	0.356669	0.0226235	0.966793	0.062555	0.998187
NM_133565	G3bp1	GTPase activating protein (SH3 domain) binding protein 1 (G3bp1), mRNA	1.65148	0.234865	0.0133298	1.13793	0.11018	0.918852
NM_001033069	Eif4ebp2	eukaryotic translation initiation factor 4E binding protein 2 (Eif4ebp2), mRNA	1.64924	0.310459	0.0255727	1.05176	0.144662	0.998187
NM_001001517	Rnf114	ring finger protein 114 (Rnf114), mRNA	1.64883	0.322921	0.023929	1.06634	0.0965126	0.993739
NM_001135020	Sec61g	SEC61, gamma subunit (Sec61g), mRNA	1.64839	0.421181	0.0264498	1.20364	0.129507	0.807765
NM_001008305	Eif1ad	eukaryotic translation initiation factor 1A domain containing (Eif1ad), mRNA	1.64814	0.3351	0.0310752	1.0766	0.156249	0.992406
NM_001024801	Zw10	zw10 kinetochore protein (Zw10), mRNA	1.64741	0.224178	0.0475258	1.07064	0.13605	0.998187
NM_001007797	Arrdc3	arrestin domain containing 3 (Arrdc3), mRNA	1.64735	0.52361	0.0493965	0.821462	0.208313	0.832748
NM_001011997	Tmod3	tropomodulin 3 (Tmod3), mRNA	1.64577	0.289304	0.0345739	0.950466	0.0923791	0.998187
NM_031749	Gcs1	glucosidase 1 (Gcs1), mRNA	1.64418	0.163061	0.0382761	1.13005	0.125047	0.96167
NM_030826	Gpx1	glutathione peroxidase 1 (Gpx1), mRNA	1.64246	0.269668	0.0215845	1.06018	0.11156	0.996995
NM_012931	Bcar1	breast cancer anti-estrogen resistance 1 (Bcar1), mRNA	1.6419	0.160287	0.0190749	1.13028	0.117195	0.932091
NM_001107315	Pragmin	pragma of Rnd2 (Pragmin), mRNA	1.64117	0.151108	0.0245633	1.0931	0.0813601	0.979736
NM_001108403	Nsun2	NOP2/Sun RNA methyltransferase family, member 2 (Nsun2), mRNA	1.64088	0.083068	0.0188467	0.954434	0.100988	0.998187
NM_001025272	Pgam5	phosphoglycerate mutase family member 5 (Pgam5), mRNA	1.64083	0.18264	0.0277431	1.07856	0.0418901	0.987873
NM_053523	Herpud1	homocysteine-inducible, endoplasmic reticulum stress-inducible, ubiquitin-like domain member 1 (Herpud1), mRNA	1.64032	0.194936	0.0251583	1.03116	0.0892	0.998187
NM_182814	Cct4	chaperonin containing Tcp1, subunit 4 (delta) (Cct4), mRNA	1.64031	0.111672	0.0201441	1.03843	0.0804072	0.998187
NM_001011986	Sf3a2	splicing factor 3a, subunit 2 (Sf3a2), mRNA	1.64029	0.20576	0.0226235	1.1209	0.186982	0.955889
NM_001011980	Ppan	peter pan homolog (Drosophila) (Ppan), mRNA	1.63955	0.206093	0.0319544	1.09259	0.0967483	0.985791
NM_001270692; NM_001270693; NM_001270694; NM_022244	Arhgap17	Rho GTPase activating protein 17 (Arhgap17), transcript variant 1, mRNA; Rho GTPase activating protein 17 (Arhgap17), transcript variant 3, mRNA; no definition; Rho GTPase activating protein 17 (Arhgap17), transcript variant 2, mRNA	1.63936	0.127739	0.0369781	1.13423	0.162444	0.959983
NM_001009357	Rqcd1	Rcd1 required for cell differentiation1 homolog (S. pombe) (Rqcd1), mRNA	1.63904	0.197061	0.0287879	1.04412	0.0728752	0.998187
NM_001100740	Mta2	metastasis associated 1 family, member 2 (Mta2), mRNA	1.63606	0.205414	0.0237265	1.15513	0.0743719	0.8814
NM_001008521	Twf1	twinfilin actin-binding protein 1 (Twf1), mRNA	1.63528	0.36274	0.0273446	0.880706	0.0919737	0.929078
NM_001106226	Gltscr1	glioma tumor suppressor candidate region gene 1 (Gltscr1), mRNA	1.63486	0.180711	0.0275442	1.10679	0.17539	0.969231
NM_001011891	Nubp2	nucleotide binding protein 2 (Nubp2), mRNA	1.63472	0.234028	0.0433236	1.09069	0.040428	0.987641
NM_001047095	Nop16	NOP16 nucleolar protein (Nop16), mRNA	1.63342	0.312113	0.0303693	1.03447	0.116636	0.998187
NM_001160228	Adam19	ADAM metallopeptidase domain 19 (Adam19), mRNA	1.63327	0.132975	0.032296	0.88105	0.116784	0.959983
NM_031104	Rpl22	ribosomal protein L22 (Rpl22), mRNA	1.63215	0.129841	0.020605	1.24665	0.141823	0.60222
NM_001004210; NM_001271731	Xbp1	X-box binding protein 1 (Xbp1), transcript variant 1, mRNA; no definition	1.6298	0.149764	0.0199216	1.11735	0.13223	0.948574
NM_057115	Ptpn12	protein tyrosine phosphatase, non-receptor type 12 (Ptpn12), mRNA	1.62884	0.324836	0.0325953	1.07173	0.104773	0.992406
NM_017314	Ubc	ubiquitin C (Ubc), mRNA	1.62821	0.242955	0.021183	1.12296	0.13009	0.948574
NM_001015021	Dnajb11	DnaJ (Hsp40) homolog, subfamily B, member 11 (Dnajb11), mRNA	1.62759	0.102811	0.0228018	1.10928	0.118635	0.96167
NM_017251	Gjb1	no definition	1.62684	0.486367	0.0362028	0.834099	0.00784644	0.810739
NM_001106238	Pak4	p21 protein (Cdc42/Rac)-activated kinase 4 (Pak4), mRNA	1.62638	0.129893	0.0465046	1.16655	0.223685	0.932684
NM_213557	Rps18	ribosomal protein S18 (Rps18), mRNA	1.62567	0.168528	0.0219912	1.1497	0.13264	0.891806
NM_001034146	Usp10	ubiquitin specific peptidase 10 (Usp10), mRNA	1.62535	0.299068	0.0283836	1.12936	0.0900137	0.930955
NM_001109425	Zfp703	zinc finger protein 703 (Zfp703), mRNA	1.6248	0.327268	0.0325953	1.30363	0.252476	0.492682
NM_031136	Tmsb4x	thymosin, beta 4, X chromosome (Tmsb4x), mRNA	1.62429	0.308568	0.0376604	1.10926	0.155988	0.979736
NM_022949	Rpl14	ribosomal protein L14 (Rpl14), mRNA	1.62194	0.407071	0.0253659	1.15452	0.188739	0.886643
NM_001191877	Pwp1	PWP1 homolog (S. cerevisiae) (Pwp1), mRNA	1.62091	0.131079	0.0486055	1.12491	0.0458245	0.969577
NM_017059	Bax	Bcl2-associated X protein (Bax), mRNA	1.61858	0.150668	0.0374797	1.14269	0.081081	0.9362
NM_153316	Slc35e4	solute carrier family 35, member E4 (Slc35e4), mRNA	1.61691	0.201104	0.032296	1.29183	0.0751932	0.484854
NM_001017537	Tex261	testis expressed 261 (Tex261), mRNA	1.61335	0.286513	0.0369781	1.0867	0.158438	0.985791
NM_131913	Xpnpep1	X-prolyl aminopeptidase (aminopeptidase P) 1, soluble (Xpnpep1), mRNA	1.61273	0.272004	0.0247194	1.06983	0.0927416	0.991819
NM_001108848	Elavl1	ELAV like RNA binding protein 1 (Elavl1), mRNA	1.61195	0.264897	0.0295772	1.02403	0.124041	0.998187
NM_001024268	Lig1	ligase I, DNA, ATP-dependent (Lig1), mRNA	1.61188	0.21576	0.0321387	1.09302	0.227263	0.985791
NM_001127548	Traf7	TNF receptor-associated factor 7, E3 ubiquitin protein ligase (Traf7), mRNA	1.6117	0.142789	0.0297451	1.19737	0.0455749	0.784996
NM_001030034	Rhbdf1	rhomboid 5 homolog 1 (Drosophila) (Rhbdf1), mRNA	1.61077	0.051655	0.0461507	1.26405	0.125513	0.769578
NM_001270843; NM_022944	Inppl1	no definition; no definition	1.61037	0.0894628	0.0235127	1.19038	0.0585214	0.791325
NM_133406	Agpat4	1-acylglycerol-3-phosphate O-acyltransferase 4 (Agpat4), mRNA	1.60885	0.248943	0.0264498	1.04168	0.0858882	0.998187
NM_138509	Mapre1	microtubule-associated protein, RP/EB family, member 1 (Mapre1), mRNA	1.60786	0.098317	0.02579	0.969372	0.119244	0.998187
NM_053439	Ran	RAN, member RAS oncogene family (Ran), mRNA	1.60781	0.188393	0.0217687	1.066	0.123349	0.99284
NM_001100756	Ttc7a	tetratricopeptide repeat domain 7A (Ttc7a), mRNA	1.60752	0.152073	0.0357331	0.986176	0.109975	0.998187
NM_001100983; NM_001109484; NM_001109486	Myl6l	myosin, light polypeptide 6, alkali, smooth muscle and non-muscle-like (Myl6l), mRNA; myosin, light chain 6, alkali, smooth muscle and non-muscle (Myl6), mRNA; no definition	1.60705	0.149672	0.0327901	1.13978	0.0840067	0.935054
NM_001107789	Hm13	histocompatibility minor 13 (Hm13), mRNA	1.60677	0.202282	0.0335374	0.957118	0.0991416	0.998187
NM_001039034	Wdr5	WD repeat domain 5 (Wdr5), mRNA	1.60526	0.261341	0.0321387	1.1892	0.124069	0.804332
NM_080402	Ryk	receptor-like tyrosine kinase (Ryk), mRNA	1.60328	0.0800032	0.043173	1.17317	0.0993264	0.882945
NM_031722	Tmed2	transmembrane emp24 domain trafficking protein 2 (Tmed2), mRNA	1.60098	0.167045	0.0243633	1.03604	0.11618	0.998187
NM_001013922	RGD1307752	similar to RIKEN cDNA 1110008F13 (RGD1307752), mRNA	1.60055	0.235902	0.0324527	1.20614	0.163315	0.75842
NM_145094	Rab31	RAB31, member RAS oncogene family (Rab31), mRNA	1.60045	0.255848	0.0272023	1.12982	0.153662	0.929078
NM_001107576	Ints5	integrator complex subunit 5 (Ints5), mRNA	1.60031	0.430423	0.0493965	1.14246	0.264669	0.948574
NM_001012104	Ddost	no definition	1.59661	0.320407	0.0353135	1.06626	0.113587	0.99278
NM_001106402	Lhfpl2	lipoma HMGIC fusion partner-like 2 (Lhfpl2), mRNA	1.59445	0.313005	0.0343174	1.0551	0.107674	0.998187
NM_134413	Nacc1	nucleus accumbens associated 1, BEN and BTB (POZ) domain containing (Nacc1), mRNA	1.59443	0.161845	0.0295772	1.20295	0.166332	0.755792
NM_001127551	Lrch4	leucine-rich repeats and calponin homology (CH) domain containing 4 (Lrch4), mRNA	1.59351	0.119133	0.0415169	1.04681	0.173243	0.998187
NM_012766	Ccnd3	cyclin D3 (Ccnd3), mRNA	1.59309	0.230932	0.0339487	1.13476	0.103682	0.9362
NM_001007722	Hba2	hemoglobin, alpha 2 (Hba2), mRNA	1.59185	0.61989	0.0360046	1.39497	0.408591	0.207116
NM_001013191	Cbfb	core-binding factor, beta subunit (Cbfb), mRNA	1.59077	0.275728	0.0466812	0.869029	0.157555	0.921717
NM_001106537	Ttpal	tocopherol (alpha) transfer protein-like (Ttpal), mRNA	1.58812	0.464128	0.0359043	1.08074	0.195516	0.985791
NM_001271066; NM_001271067; NM_012984	Myo9b	no definition; no definition; myosin IXb (Myo9b), transcript variant 3, mRNA	1.58752	0.279744	0.02858	1.08311	0.156505	0.985791
NM_001013158	B3galnt1	beta-1,3-N-acetylgalactosaminyltransferase 1 (globoside blood group) (B3galnt1), mRNA	1.58636	0.238925	0.0341538	0.858164	0.0866822	0.869399
NM_001106131	Ctdp1	CTD (carboxy-terminal domain, RNA polymerase II, polypeptide A) phosphatase, subunit 1 (Ctdp1), mRNA	1.5861	0.0507003	0.0381267	1.16791	0.046013	0.882863
NM_001011929	Sh3glb1	SH3-domain GRB2-like endophilin B1 (Sh3glb1), mRNA	1.58605	0.265323	0.0310752	0.965605	0.142546	0.998187
NM_019229	Slc12a4	solute carrier family 12 (potassium/chloride transporter), member 4 (Slc12a4), mRNA	1.586	0.27253	0.0360046	0.944935	0.229319	0.998187
NM_057097	Vamp3	vesicle-associated membrane protein 3 (Vamp3), mRNA	1.58396	0.163291	0.0319544	1.02681	0.105167	0.998187
NM_001037195	Rhog	ras homolog family member G (Rhog), mRNA	1.58383	0.315429	0.0335374	1.00971	0.122066	0.998187
NM_012992	Npm1	nucleophosmin (nucleolar phosphoprotein B23, numatrin) (Npm1), mRNA	1.58376	0.13033	0.0339487	0.995309	0.0293096	0.998187
NM_001134559	Gpatch2l	G patch domain containing 2-like (Gpatch2l), mRNA	1.58223	0.352457	0.0491407	1.1165	0.195682	0.960792
NM_001126282	Mfsd5	major facilitator superfamily domain containing 5 (Mfsd5), mRNA	1.58005	0.217754	0.0483285	0.946412	0.0776404	0.998187
NM_001109060	Stard13	StAR-related lipid transfer (START) domain containing 13 (Stard13), mRNA	1.57956	0.236904	0.0459566	1.0892	0.0684314	0.986827
NM_012875	Rpl39	ribosomal protein L39 (Rpl39), mRNA	1.57952	0.345742	0.0344392	1.22454	0.160472	0.681845
NM_001105770	Zfp598	zinc finger protein 598 (Zfp598), mRNA	1.5794	0.160831	0.0392053	1.02921	0.0726131	0.998187
NM_001106079	Atp13a1	ATPase type 13A1 (Atp13a1), mRNA	1.57878	0.0957383	0.0366125	1.02187	0.0461183	0.998187
NM_001107490	Cic	capicua transcriptional repressor (Cic), mRNA	1.57644	0.19575	0.0345739	1.20305	0.172949	0.760428
NM_030858	Smad7	SMAD family member 7 (Smad7), mRNA	1.57599	0.161115	0.0344392	1.15764	0.143736	0.882863
NM_001108106	Plxnb2	plexin B2 (Plxnb2), mRNA	1.57538	0.174743	0.0297451	1.04431	0.0803684	0.998187
NM_001024295	Sumo3	small ubiquitin-like modifier 3 (Sumo3), mRNA	1.57445	0.353835	0.032296	1.03933	0.159974	0.998187
NM_001007701	Tram1	translocation associated membrane protein 1 (Tram1), mRNA	1.57346	0.0956746	0.0293839	0.943768	0.0716217	0.996995
NM_001113223; NM_033234	LOC100134871	beta globin minor gene (LOC100134871), mRNA; hemoglobin, beta (Hbb), mRNA	1.57298	0.677959	0.0470335	1.34872	0.363966	0.311366
NM_001134780	Parvb	parvin, beta (Parvb), mRNA	1.57219	0.225955	0.0325953	1.00373	0.100502	0.998187
NM_001013035	Phb2	prohibitin 2 (Phb2), mRNA	1.5697	0.13522	0.0351258	1.06533	0.0924064	0.99284
NM_001106066	Pgls	6-phosphogluconolactonase (Pgls), mRNA	1.56844	0.200334	0.0457958	1.17404	0.16394	0.867054
NM_001033898; NM_022535	Calu	calumenin (Calu), transcript variant 2, mRNA; calumenin (Calu), transcript variant 1, mRNA	1.56791	0.158581	0.0357331	0.927417	0.066902	0.985791
NM_001109456	Sec24c	SEC24 family member C (Sec24c), mRNA	1.56754	0.175366	0.0354447	1.09263	0.123072	0.97657
NM_130432	Rps13	ribosomal protein S13 (Rps13), mRNA	1.56608	0.2709	0.0345739	1.04911	0.148302	0.998187
NM_001037791	Wdr43	WD repeat domain 43 (Wdr43), mRNA	1.5652	0.151455	0.0497212	0.954311	0.081017	0.998187
NM_031833	Nme2	NME/NM23 nucleoside diphosphate kinase 2 (Nme2), mRNA	1.56242	0.108525	0.0381267	1.09914	0.0930659	0.969577
NM_171995	Ddb1	damage-specific DNA binding protein 1, 127kDa (Ddb1), mRNA	1.55604	0.358718	0.0423499	1.07961	0.139694	0.985791
NM_134334	Ctsd	cathepsin D (Ctsd), mRNA	1.55491	0.32791	0.0470335	1.0263	0.150388	0.998187
NM_172036	Gabarap	GABA(A) receptor-associated protein (Gabarap), mRNA	1.55452	0.351501	0.0444633	1.05995	0.153209	0.996995
NM_001008326	Rexo2	RNA exonuclease 2 (Rexo2), mRNA	1.55251	0.137072	0.0410339	1.02584	0.0999681	0.998187
NM_001044228	Pes1	pescadillo ribosomal biogenesis factor 1 (Pes1), mRNA	1.55157	0.125297	0.0425026	1.15239	0.119748	0.891806
NM_001166022; NM_013137	Ddr1	discoidin domain receptor tyrosine kinase 1 (Ddr1), transcript variant 2, mRNA; discoidin domain receptor tyrosine kinase 1 (Ddr1), transcript variant 1, mRNA	1.5502	0.336148	0.0437889	1.01451	0.080899	0.998187
NM_181090	Slc38a2	solute carrier family 38, member 2 (Slc38a2), mRNA	1.54875	0.178312	0.0388977	1.306	0.176265	0.437082
NM_022514	Rpl27	ribosomal protein L27 (Rpl27), mRNA	1.54801	0.282486	0.0344392	1.13798	0.196429	0.920538
NM_001105837	Eif1	eukaryotic translation initiation factor 1 (Eif1), mRNA	1.54759	0.337316	0.0447902	1.1664	0.205729	0.870105
NM_001008344	Etf1	eukaryotic translation termination factor 1 (Etf1), mRNA	1.54728	0.25124	0.0434898	0.964166	0.116155	0.998187
NM_199091	Cct3	chaperonin containing Tcp1, subunit 3 (gamma) (Cct3), mRNA	1.54533	0.148298	0.0428385	1.09749	0.0987139	0.970372
NM_001108799	Eef1b2	eukaryotic translation elongation factor 1 beta 2 (Eef1b2), mRNA	1.54406	0.160444	0.0391038	1.04937	0.141885	0.998187
NM_001107928	Ubap2	no definition	1.54008	0.140987	0.0413615	1.13086	0.157605	0.929078
NM_013199	Dnm2	dynamin 2 (Dnm2), mRNA	1.53674	0.152998	0.0433236	1.17713	0.0696989	0.811266
NM_053522	Rhoq	ras homolog family member Q (Rhoq), mRNA	1.53587	0.14949	0.0475258	0.973623	0.12057	0.998187
NM_031629	Psmb4	proteasome (prosome, macropain) subunit, beta type 4 (Psmb4), mRNA	1.52636	0.294316	0.0463446	1.07918	0.112601	0.985791
NM_001029910	Pdcd6ip	programmed cell death 6 interacting protein (Pdcd6ip), mRNA	1.52566	0.119225	0.0486055	0.94997	0.0448121	0.998187
NM_017006	G6pd	glucose-6-phosphate dehydrogenase (G6pd), mRNA	1.51693	0.199536	0.0473506	1.0801	0.0693769	0.985791
NM_001109134	RGD1559896	similar to RIKEN cDNA 2310022B05 (RGD1559896), mRNA	0.660388	0.0496687	0.0483285	0.959386	0.168159	0.998187
NM_130428	Sdha	succinate dehydrogenase complex, subunit A, flavoprotein (Fp) (Sdha), mRNA	0.660088	0.040126	0.0482241	0.950481	0.0504051	0.998187
NM_001106217	Lrp11	no definition	0.658006	0.0594188	0.0459566	1.07319	0.127608	0.989065
NM_053471	Sema6b	sema domain, transmembrane domain (TM), and cytoplasmic domain, (semaphorin) 6B (Sema6b), mRNA	0.652834	0.0475703	0.0483285	1.04849	0.0669571	0.998187
NM_017049	Slc4a3	solute carrier family 4 (anion exchanger), member 3 (Slc4a3), mRNA	0.652643	0.0520378	0.0437889	1.07091	0.0681134	0.989065
NM_001105998	Ccni	cyclin I (Ccni), mRNA	0.652634	0.0556799	0.0408464	0.968386	0.226989	0.998187
NM_001135698	Ypel3	yippee-like 3 (Drosophila) (Ypel3), mRNA	0.652397	0.0498758	0.0457958	1.06907	0.106782	0.991946
NM_001135835	Dpy19l3	dpy-19-like 3 (C. elegans) (Dpy19l3), mRNA	0.652319	0.084534	0.0446269	1.18263	0.18956	0.801598
NM_001190399; NM_138915	Caly	calcyon neuron-specific vesicular protein (Caly), transcript variant 2, mRNA; calcyon neuron-specific vesicular protein (Caly), transcript variant 1, mRNA	0.65219	0.100261	0.0449531	0.936483	0.139841	0.992406
NM_001191582	Cul9	cullin 9 (Cul9), mRNA	0.651003	0.0441443	0.0470335	1.10117	0.0367484	0.966547
NM_198738	Psat1	phosphoserine aminotransferase 1 (Psat1), mRNA	0.650923	0.089417	0.0447902	1.10421	0.198036	0.963156
NM_001107481	Pnmal2	paraneoplastic Ma antigen family-like 2 (Pnmal2), mRNA	0.650541	0.0533013	0.0436396	1.06843	0.157846	0.993896
NM_153298	Sfxn5	sideroflexin 5 (Sfxn5), mRNA	0.649607	0.0531901	0.0425026	1.03152	0.215384	0.998187
NM_053817	Nrxn3	neurexin 3 (Nrxn3), mRNA	0.649579	0.14273	0.0480499	1.02441	0.0648732	0.998187
NM_001111115; NM_024163	Begain	brain-enriched guanylate kinase-associated (Begain), transcript variant 1, mRNA; brain-enriched guanylate kinase-associated (Begain), transcript variant 2, mRNA	0.648451	0.12799	0.038006	1.04557	0.100674	0.998187
NM_001100512	Gpld1	glycosylphosphatidylinositol specific phospholipase D1 (Gpld1), mRNA	0.648226	0.113138	0.0483285	0.837453	0.110216	0.791007
NM_080409	Ppfia4	protein tyrosine phosphatase, receptor type, f polypeptide (PTPRF), interacting protein (liprin), alpha 4 (Ppfia4), mRNA	0.647649	0.0819784	0.0439702	1.06726	0.123607	0.992406
NM_001106694	Pink1	PTEN induced putative kinase 1 (Pink1), mRNA	0.647366	0.0892338	0.0423499	0.97751	0.158472	0.998187
NM_017275	Pnck	pregnancy up-regulated nonubiquitous CaM kinase (Pnck), mRNA	0.646976	0.0814056	0.0497212	0.877562	0.236788	0.920538
NM_001014138	Lrrc16b	leucine rich repeat containing 16B (Lrrc16b), mRNA	0.646014	0.130932	0.0428385	0.830427	0.169655	0.754604
NM_012836	Cpd	carboxypeptidase D (Cpd), mRNA	0.645366	0.0725384	0.0492951	0.927394	0.0777945	0.985791
NM_031602	Kcnj10	potassium inwardly-rectifying channel, subfamily J, member 10 (Kcnj10), mRNA	0.645194	0.120193	0.0457958	0.903279	0.11242	0.961058
NM_001271045; NM_001271046; NM_017288	Scn1b	no definition; sodium channel, voltage-gated, type I, beta subunit (Scn1b), transcript variant 3, mRNA; sodium channel, voltage-gated, type I, beta subunit (Scn1b), transcript variant 2, mRNA	0.644858	0.118172	0.0442993	1.02191	0.229115	0.998187
NM_001107871	Fbxo41	no definition	0.644415	0.0913476	0.0492951	1.21192	0.129726	0.737358
NM_001108454	Cpne7	copine VII (Cpne7), mRNA	0.64404	0.113588	0.0392053	0.662674	0.204869	0.0569564
NM_138538	Dnm3	dynamin 3 (Dnm3), mRNA	0.64344	0.0919414	0.0487608	0.853393	0.11588	0.830424
NM_022851	Aldh5a1	aldehyde dehydrogenase 5 family, member A1 (Aldh5a1), mRNA	0.64312	0.0636103	0.0378116	0.910217	0.134858	0.97657
NM_033235	Mdh1	malate dehydrogenase 1, NAD (soluble) (Mdh1), mRNA	0.643082	0.0525097	0.0444633	0.984919	0.0598966	0.998187
NM_019166	Syngr1	synaptogyrin 1 (Syngr1), mRNA	0.642905	0.0900817	0.0466812	0.970114	0.119805	0.998187
NM_001011932	Btbd1	BTB (POZ) domain containing 1 (Btbd1), mRNA	0.642802	0.107876	0.0426708	0.854313	0.0916618	0.852949
NM_021748	Nsf	N-ethylmaleimide-sensitive factor (Nsf), mRNA	0.642429	0.110815	0.0459566	1.2103	0.228419	0.788209
NM_001106494	Lpcat4	lysophosphatidylcholine acyltransferase 4 (Lpcat4), mRNA	0.641116	0.0292998	0.0411747	1.18224	0.152048	0.808835
NM_199207	Fam21c	family with sequence similarity 21, member C (Fam21c), mRNA	0.640666	0.118231	0.0382761	0.933038	0.0560086	0.989065
NM_022005	Fxyd6	FXYD domain-containing ion transport regulator 6 (Fxyd6), mRNA	0.640426	0.111175	0.0434898	0.75695	0.124013	0.376145
NM_001191645	Ulk2	unc-51 like autophagy activating kinase 2 (Ulk2), mRNA	0.640216	0.119403	0.0392053	0.811972	0.0989841	0.659362
NM_145784	Gpr37l1	G protein-coupled receptor 37-like 1 (Gpr37l1), mRNA	0.639066	0.103539	0.0384397	1.00884	0.12333	0.998187
NM_001191681	Nat8l	N-acetyltransferase 8-like (Nat8l), mRNA	0.638719	0.125767	0.0404858	1.13085	0.208121	0.942593
NM_053605	Smpd3	sphingomyelin phosphodiesterase 3, neutral membrane (Smpd3), mRNA	0.638551	0.0613422	0.0344392	1.36613	0.238688	0.269661
NM_001109388	LOC680039	hypothetical protein LOC680039 (LOC680039), mRNA	0.637929	0.0827153	0.037117	0.950357	0.0426108	0.998187
NM_031007	Adcy2	adenylate cyclase 2 (brain) (Adcy2), mRNA	0.637745	0.0995679	0.0333715	0.924244	0.114497	0.985791
NM_031770	Gnb5	guanine nucleotide binding protein (G protein), beta 5 (Gnb5), mRNA	0.637568	0.0967684	0.0446269	1.02605	0.112605	0.998187
NM_021659	Syt7	synaptotagmin VII (Syt7), mRNA	0.637539	0.113615	0.0442993	0.995861	0.106842	0.998187
NM_130420	Trim9	tripartite motif-containing 9 (Trim9), mRNA	0.636227	0.17996	0.037117	1.10019	0.119648	0.967572
NM_030843; NM_178345; NM_178346	Stxbp5	syntaxin binding protein 5 (tomosyn) (Stxbp5), transcript variant m, mRNA; syntaxin binding protein 5 (tomosyn) (Stxbp5), transcript variant b, mRNA; syntaxin binding protein 5 (tomosyn) (Stxbp5), transcript variant s, mRNA	0.635468	0.136801	0.0483285	0.856646	0.0801335	0.848441
NM_173115	Brinp2	bone morphogenetic protein/retinoic acid inducible neural-specific 2 (Brinp2), mRNA	0.635175	0.133313	0.0410339	1.12054	0.126654	0.948574
NM_001107730	Kif5c	no definition	0.634964	0.0878427	0.0378116	1.01393	0.111591	0.998187
NM_001191575	Ptpru	protein tyrosine phosphatase, receptor type, U (Ptpru), mRNA	0.6345	0.0784576	0.0476836	0.938706	0.0659781	0.995577
NM_031143	Dgkz	diacylglycerol kinase zeta (Dgkz), mRNA	0.634241	0.0426565	0.032296	1.04754	0.117576	0.998187
NM_001009353	Pla2g7	phospholipase A2, group VII (platelet-activating factor acetylhydrolase, plasma) (Pla2g7), mRNA	0.634172	0.106817	0.0420273	0.716496	0.0915756	0.214314
NM_013186	Kcnb1	potassium voltage gated channel, Shab-related subfamily, member 1 (Kcnb1), mRNA	0.633961	0.0869202	0.0386175	1.16708	0.118862	0.856783
NM_138865	Cep19	centrosomal protein 19 (Cep19), mRNA	0.633323	0.0908352	0.0408464	0.908021	0.0711853	0.967572
NM_001107384	Napg	N-ethylmaleimide-sensitive factor attachment protein, gamma (Napg), mRNA	0.633235	0.114077	0.02858	0.844678	0.0655882	0.799329
NM_001013044	Cryzl1	crystallin, zeta (quinone reductase)-like 1 (Cryzl1), mRNA	0.632997	0.0622903	0.0360046	0.904824	0.121878	0.96167
NM_001077435	Bex2	brain expressed X-linked 2 (Bex2), mRNA	0.632959	0.0572059	0.0289831	0.886132	0.0750939	0.936414
NM_001108533	Spock2	sparc/osteonectin, cwcv and kazal-like domains proteoglycan (testican) 2 (Spock2), mRNA	0.632838	0.0375994	0.0335374	1.0034	0.10934	0.998187
NM_053363	Clcn3	chloride channel, voltage-sensitive 3 (Clcn3), mRNA	0.632744	0.10771	0.0372986	0.762891	0.0511973	0.405342
NM_001177681	Cnbd2	cyclic nucleotide binding domain containing 2 (Cnbd2), mRNA	0.63223	0.0667704	0.0324527	1.00159	0.0672903	0.998187
NM_001108795	Tmeff2	transmembrane protein with EGF-like and two follistatin-like domains 2 (Tmeff2), mRNA	0.631895	0.080817	0.0423499	0.80169	0.111663	0.607649
NM_001011998	Fbxo9	f-box protein 9 (Fbxo9), mRNA	0.631836	0.0211901	0.0273446	0.967247	0.112519	0.998187
NM_001100872	Map3k9	mitogen-activated protein kinase kinase kinase 9 (Map3k9), mRNA	0.63142	0.0859278	0.0486055	0.917889	0.0889962	0.985791
NM_001105917	Actl6b	actin-like 6B (Actl6b), mRNA	0.631011	0.0520046	0.0393807	1.12472	0.0729472	0.941325
NM_001270619; NM_001270620; NM_033096	Ppm1b	protein phosphatase, Mg2+/Mn2+ dependent, 1B (Ppm1b), transcript variant 2, mRNA; protein phosphatase, Mg2+/Mn2+ dependent, 1B (Ppm1b), transcript variant 3, mRNA; protein phosphatase, Mg2+/Mn2+ dependent, 1B (Ppm1b), transcript variant 1, mRNA	0.63085	0.126496	0.0368098	0.844504	0.10226	0.810603
NM_001100550	Slu7	SLU7 splicing factor homolog (S. cerevisiae) (Slu7), mRNA	0.629814	0.157453	0.0387653	0.906467	0.0749899	0.96167
NM_001001514; NM_001177695	Ablim2	actin binding LIM protein family, member 2 (Ablim2), transcript variant 2, mRNA; actin binding LIM protein family, member 2 (Ablim2), transcript variant 1, mRNA	0.629797	0.0375229	0.0305469	1.31588	0.134277	0.395126
NM_001271253	Unc79	unc-79 homolog (C. elegans) (Unc79), mRNA	0.629537	0.0899345	0.0360046	1.10171	0.0958691	0.96167
NM_012673	Thy1	Thy-1 cell surface antigen (Thy1), mRNA	0.629159	0.114844	0.0360046	0.980615	0.175957	0.998187
NM_134404	Svop	no definition	0.628921	0.114656	0.0388977	1.11502	0.157304	0.955889
NM_019128	Ina	internexin neuronal intermediate filament protein, alpha (Ina), mRNA	0.628399	0.0592475	0.0253659	0.854946	0.102831	0.85002
NM_001024341	Fam110b	family with sequence similarity 110, member B (Fam110b), mRNA	0.628209	0.108803	0.0493965	1.24772	0.169137	0.663799
NM_001013069	Stard10	StAR-related lipid transfer (START) domain containing 10 (Stard10), mRNA	0.628019	0.0890156	0.0382761	1.16776	0.205737	0.867621
NM_001106992	Cpeb4	cytoplasmic polyadenylation element binding protein 4 (Cpeb4), mRNA	0.627933	0.216119	0.0384397	0.758913	0.154831	0.405342
NM_001106715	Pum2	pumilio RNA-binding family member 2 (Pum2), mRNA	0.627364	0.161151	0.0392053	0.845595	0.114057	0.832748
NM_001130546	Lynx1	no definition	0.627324	0.111873	0.0301533	1.03136	0.205692	0.998187
NM_001009967; NM_001033970	Pip5k1c	phosphatidylinositol-4-phosphate 5-kinase, type I, gamma (Pip5k1c), transcript variant c, mRNA; no definition	0.626778	0.123734	0.0344392	1.13282	0.155276	0.936579
NM_001079940	Habp4	hyaluronan binding protein 4 (Habp4), mRNA	0.626741	0.038827	0.0273446	1.03907	0.129203	0.998187
NM_001277056	Arfgef1	ADP-ribosylation factor guanine nucleotide-exchange factor 1(brefeldin A-inhibited) (Arfgef1), mRNA	0.626484	0.200381	0.0417187	0.72183	0.140069	0.232302
NM_031154	Gstm7	glutathione S-transferase, mu 7 (Gstm7), mRNA	0.626167	0.0623854	0.0245633	0.884323	0.1865	0.932684
NM_001108667	Fktn	fukutin (Fktn), mRNA	0.626015	0.115037	0.0418732	0.809705	0.0805482	0.679243
NM_001079891	Magee1	melanoma antigen, family E, 1 (Magee1), mRNA	0.625349	0.0262485	0.0231545	0.841644	0.143531	0.791723
NM_057211	Klf9	Kruppel-like factor 9 (Klf9), mRNA	0.625283	0.193064	0.0309254	1.09238	0.270792	0.980751
NM_020092	Srek1	splicing regulatory glutamine/lysine-rich protein 1 (Srek1), mRNA	0.625177	0.1895	0.0325953	0.911872	0.0987692	0.973149
NM_001037189	Nsrp1	nuclear speckle splicing regulatory protein 1 (Nsrp1), mRNA	0.62513	0.212918	0.0411747	0.766378	0.0877966	0.486927
NM_001177819	LOC100362110	LRRGT00155-like (LOC100362110), mRNA	0.625092	0.180024	0.0392053	0.860894	0.220717	0.929078
NM_001010951	Prepl	prolyl endopeptidase-like (Prepl), mRNA	0.624954	0.0390061	0.0217687	0.888485	0.0766516	0.944933
NM_001113791	RGD1562618	similar to RIKEN cDNA 6030419C18 gene (RGD1562618), mRNA	0.624768	0.0297455	0.0310752	1.2487	0.199285	0.603922
NM_001004248	Tmem30a	transmembrane protein 30A (Tmem30a), mRNA	0.624223	0.181811	0.0319544	0.766518	0.124376	0.426113
NM_012918	Cacna1a	no definition	0.624187	0.0834518	0.0217687	0.991761	0.11945	0.998187
NM_001037365	Bex1	brain expressed, X-linked 1 (Bex1), mRNA	0.624173	0.0413563	0.0251583	0.903914	0.0870566	0.96167
NM_053580	Slc27a1	solute carrier family 27 (fatty acid transporter), member 1 (Slc27a1), mRNA	0.624063	0.0206386	0.02579	1.01063	0.0781246	0.998187
NM_001173450	Aak1	AP2 associated kinase 1 (Aak1), mRNA	0.623948	0.130739	0.022444	0.91956	0.105982	0.984043
NM_001099340	Wdr35l	WD repeat domain 35-like (Wdr35l), mRNA	0.623743	0.0966158	0.0442993	0.826257	0.0357496	0.750336
NM_001081958	Gnl3l	guanine nucleotide binding protein-like 3 (nucleolar)-like (Gnl3l), mRNA	0.623669	0.134918	0.0392053	0.77223	0.105168	0.472324
NM_001107032	Usp32	ubiquitin specific peptidase 32 (Usp32), mRNA	0.623639	0.148805	0.0319544	0.74162	0.0632117	0.306932
NM_001170586	Nemf	no definition	0.623526	0.132193	0.0339487	0.86147	0.100814	0.868281
NM_001163277	Jakmip3	janus kinase and microtubule interacting protein 3 (Jakmip3), mRNA	0.623319	0.105892	0.0376604	0.910999	0.0408095	0.979736
NM_001271136	Mink1	misshapen-like kinase 1 (Mink1), mRNA	0.623273	0.0463156	0.0309254	1.2053	0.132986	0.801598
NM_053829	Mapk8	no definition	0.622692	0.143928	0.0316229	0.753509	0.108605	0.379301
NM_001044282	Mat2b	methionine adenosyltransferase II, beta (Mat2b), mRNA	0.622687	0.104747	0.0293839	0.970751	0.165817	0.998187
NM_053875	Exoc4	no definition	0.622686	0.135537	0.0374797	0.948652	0.052069	0.998187
NM_001127490	Rfx7	regulatory factor X, 7 (Rfx7), mRNA	0.62263	0.186688	0.0446269	0.811871	0.198283	0.692189
NM_053342	Cxxc4	CXXC finger protein 4 (Cxxc4), mRNA	0.622368	0.121251	0.0359043	0.773536	0.0823871	0.506169
NM_001271084	Svip	small VCP/p97-interacting protein (Svip), mRNA	0.622274	0.0684412	0.0356032	0.937821	0.0997003	0.992406
NM_001031627	LOC606294	hypothetical protein LOC606294 (LOC606294), mRNA	0.622204	0.0795927	0.0272023	0.973848	0.0549295	0.998187
NM_001191864	Cspp1	centrosome and spindle pole associated protein 1 (Cspp1), mRNA	0.622173	0.166618	0.0393807	0.798005	0.189466	0.61711
NM_001139484	Zfp644	zinc finger protein 644 (Zfp644), mRNA	0.621528	0.201408	0.0401389	0.889014	0.108156	0.942689
NM_001191837	Ube3a	ubiquitin protein ligase E3A (Ube3a), mRNA	0.621407	0.0606352	0.0272023	0.803168	0.0765095	0.61711
NM_207611	Bhlhb9	basic helix-loop-helix domain containing, class B, 9 (Bhlhb9), mRNA	0.621377	0.167521	0.0430219	0.808555	0.102835	0.674954
NM_053795	Kidins220	kinase D-interacting substrate 220 (Kidins220), mRNA	0.621156	0.119285	0.026845	0.838435	0.0543778	0.802889
NM_001108465	Usp29	ubiquitin specific peptidase 29 (Usp29), mRNA	0.621113	0.122384	0.0347768	0.725262	0.172038	0.265392
NM_001083586; NM_017197	Celf2	CUGBP, Elav-like family member 2 (Celf2), transcript variant 2, mRNA; CUGBP, Elav-like family member 2 (Celf2), transcript variant 1, mRNA	0.621109	0.12661	0.0273446	1.00438	0.0522934	0.998187
NM_001191094	Usp33	ubiquitin specific peptidase 33 (Usp33), mRNA	0.620906	0.144314	0.0318476	0.835414	0.0651022	0.785495
NM_175597	Ssx2ip	synovial sarcoma, X breakpoint 2 interacting protein (Ssx2ip), mRNA	0.620808	0.113537	0.0388977	0.965242	0.105395	0.998187
NM_001012159	Upf3a	UPF3 regulator of nonsense transcripts homolog A (yeast) (Upf3a), mRNA	0.620526	0.0566178	0.0241623	1.03199	0.117195	0.998187
NM_031787	Hipk3	homeodomain interacting protein kinase 3 (Hipk3), mRNA	0.620475	0.144314	0.0329976	0.933508	0.117998	0.989065
NM_001108278	Sat2	spermidine/spermine N1-acetyltransferase family member 2 (Sat2), mRNA	0.620361	0.065211	0.0456678	0.915804	0.0854215	0.985791
NM_001005871	Atp2b4	no definition	0.620293	0.190377	0.0312499	1.0177	0.150733	0.998187
NM_022700	Arl3	ADP-ribosylation factor-like 3 (Arl3), mRNA	0.62028	0.0140365	0.0243633	1.08152	0.194572	0.985791
NM_134363	Slc12a5	no definition	0.619868	0.0770807	0.0319544	1.12132	0.127184	0.960609
NM_133580	Rab26	RAB26, member RAS oncogene family (Rab26), mRNA	0.619002	0.0625616	0.0297451	1.11515	0.0507501	0.955889
NM_001013205	Myef2	myelin expression factor 2 (Myef2), mRNA	0.618801	0.156199	0.0325953	0.765458	0.124485	0.442679
NM_017132	Rcn2	reticulocalbin 2, EF-hand calcium binding domain (Rcn2), mRNA	0.618679	0.0798368	0.0275442	0.784052	0.0764772	0.504441
NM_031715	Pfkm	phosphofructokinase, muscle (Pfkm), mRNA	0.618588	0.0590872	0.0273446	1.03659	0.125635	0.998187
NM_001039340	Zdhhc17	zinc finger, DHHC-type containing 17 (Zdhhc17), mRNA	0.618302	0.17464	0.0357331	0.843656	0.12369	0.802277
NM_053393	Cdh8	no definition	0.618108	0.159876	0.0404858	1.04602	0.19667	0.998187
NM_001004282	Tmem178a	transmembrane protein 178A (Tmem178a), mRNA	0.618019	0.204494	0.043173	0.948681	0.270826	0.998187
NM_001014183	Lamp5	lysosomal-associated membrane protein family, member 5 (Lamp5), mRNA	0.617934	0.136109	0.026845	1.28964	0.285837	0.497457
NM_001107064	Fads6	fatty acid desaturase 6 (Fads6), mRNA	0.617667	0.0946436	0.0420273	1.03623	0.116239	0.998187
NM_053865	Rtn1	no definition	0.61752	0.0760222	0.0387653	1.04445	0.142774	0.998187
NM_001108238	Ankrd12	ankyrin repeat domain 12 (Ankrd12), mRNA	0.616408	0.20138	0.037117	0.861469	0.0890717	0.879118
NM_001135819	Pdxp	pyridoxal (pyridoxine, vitamin B6) phosphatase (Pdxp), mRNA	0.616382	0.0662793	0.0213795	1.14516	0.153907	0.904208
NM_001169113	Lrpap1	low density lipoprotein receptor-related protein associated protein 1 (Lrpap1), mRNA	0.61636	0.0377852	0.0235127	0.974298	0.0846109	0.998187
NM_053351	Cacng2	calcium channel, voltage-dependent, gamma subunit 2 (Cacng2), mRNA	0.616067	0.0472277	0.0327901	0.870142	0.0497536	0.916472
NM_001170597	Bai1	no definition	0.615707	0.0409369	0.0255727	1.03173	0.0462634	0.998187
NM_199395	Arhgef25	Rho guanine nucleotide exchange factor (GEF) 25 (Arhgef25), mRNA	0.615538	0.082069	0.0277431	1.01703	0.132902	0.998187
NM_019219	Rbbp9	no definition	0.615459	0.0909316	0.0493965	0.77947	0.100985	0.61331
NM_001014193	Rsrp1	arginine/serine-rich protein 1 (Rsrp1), mRNA	0.615419	0.144413	0.021183	0.943681	0.175608	0.997876
NM_001106951	Cul4b	cullin 4B (Cul4b), mRNA	0.615333	0.19185	0.0381267	0.693741	0.112667	0.146234
NM_001007092	Clstn1	calsyntenin 1 (Clstn1), mRNA	0.615326	0.144306	0.0415169	1.108	0.193995	0.982501
NM_001013179	Hes6	hes family bHLH transcription factor 6 (Hes6), mRNA	0.615268	0.0962039	0.0423499	0.843093	0.101739	0.872064
NM_001108500	Pik3c2a	phosphatidylinositol-4-phosphate 3-kinase, catalytic subunit type 2 alpha (Pik3c2a), mRNA	0.615031	0.156849	0.0372986	0.772604	0.116986	0.469568
NM_001195558	Lrrc58	leucine rich repeat containing 58 (Lrrc58), mRNA	0.614344	0.231456	0.0486055	0.858599	0.218089	0.889432
NM_022188	Robo1	roundabout, axon guidance receptor, homolog 1 (Drosophila) (Robo1), mRNA	0.613955	0.147696	0.0305469	0.976695	0.10063	0.998187
NM_001107516	Tubgcp5	tubulin, gamma complex associated protein 5 (Tubgcp5), mRNA	0.613872	0.15201	0.0430219	0.843898	0.0541741	0.830424
NM_031728	Snap91	synaptosomal-associated protein 91 (Snap91), mRNA	0.61368	0.12039	0.0217687	0.888781	0.0898682	0.937023
NM_052804	Fmr1	no definition	0.613632	0.196568	0.0366125	0.766647	0.13004	0.466526
NM_001134796	Mast3	microtubule associated serine/threonine kinase 3 (Mast3), mRNA	0.613616	0.0740807	0.0210045	1.26363	0.158128	0.607963
NM_001108318	Atp6v1a	ATPase, H+ transporting, lysosomal V1 subunit A (Atp6v1a), mRNA	0.613459	0.103754	0.0229584	0.830191	0.0189772	0.775668
NM_031351	Atrn	attractin (Atrn), mRNA	0.613338	0.046383	0.0179656	0.828799	0.0180904	0.771695
NM_001047116	Rundc3b	RUN domain containing 3B (Rundc3b), mRNA	0.613132	0.103686	0.0403278	0.901433	0.0729409	0.965177
NM_133518	Rph3a	rabphilin 3A (Rph3a), mRNA	0.613031	0.0480204	0.0213795	0.989114	0.158725	0.998187
NM_001107155	Tmem119	transmembrane protein 119 (Tmem119), mRNA	0.612941	0.108544	0.0345739	0.948681	0.16351	0.998187
NM_022238	Abcb9	ATP-binding cassette, subfamily B (MDR/TAP), member 9 (Abcb9), mRNA	0.612749	0.0463446	0.0297451	1.0796	0.122608	0.987873
NM_022683	Cul5	cullin 5 (Cul5), mRNA	0.612588	0.18251	0.0447902	0.827326	0.18601	0.791007
NM_013145	Gnai1	no definition	0.612527	0.195877	0.0262455	0.756703	0.101106	0.379301
NM_022589	Tspan2	tetraspanin 2 (Tspan2), mRNA	0.61216	0.159482	0.0349516	0.73152	0.148187	0.307895
NM_001108473	Pnmal1	paraneoplastic Ma antigen family-like 1 (Pnmal1), mRNA	0.612024	0.0777128	0.022223	0.96809	0.0774848	0.998187
NM_001106158	Fam13b	family with sequence similarity 13, member B (Fam13b), mRNA	0.611968	0.0890189	0.032296	0.805062	0.0483285	0.669242
NM_001191604	Ranbp2	RAN binding protein 2 (Ranbp2), mRNA	0.611869	0.222358	0.0316229	0.726641	0.128746	0.264088
NM_138845	Tnrc6b	trinucleotide repeat containing 6B (Tnrc6b), mRNA	0.611661	0.106292	0.0215845	0.846539	0.101057	0.816303
NM_012544	Ace	angiotensin I converting enzyme (Ace), mRNA	0.611552	0.250306	0.0291655	0.732482	0.451703	0.416069
NM_001100548	Rbm5	RNA binding motif protein 5 (Rbm5), mRNA	0.611548	0.112474	0.0226235	0.930466	0.138924	0.98841
NM_001271103	Ncor1	no definition	0.611096	0.140305	0.0175213	0.927711	0.0576145	0.985791
NM_001024972	Arglu1	arginine and glutamate rich 1 (Arglu1), mRNA	0.611089	0.186808	0.0194917	0.980813	0.16942	0.998187
NM_001191068	Sgcb	sarcoglycan, beta (dystrophin-associated glycoprotein) (Sgcb), mRNA	0.61101	0.144081	0.0251583	0.79554	0.0659832	0.570761
NM_001191093	Rnf150	ring finger protein 150 (Rnf150), mRNA	0.610925	0.110605	0.0478754	1.11937	0.119969	0.969577
NM_001191679	Wdr19	WD repeat domain 19 (Wdr19), mRNA	0.610883	0.0998228	0.037117	0.990555	0.0443284	0.998187
NM_031632	Casp9	caspase 9, apoptosis-related cysteine peptidase (Casp9), mRNA	0.610815	0.0854233	0.0272023	1.12244	0.145623	0.948574
NM_001107736	Zfp385b	zinc finger protein 385B (Zfp385b), mRNA	0.610699	0.152003	0.0314367	1.15483	0.338903	0.899331
NM_001107068	Mgat5b	mannosyl (alpha-1,6-)-glycoprotein beta-1,6-N-acetyl-glucosaminyltransferase, isozyme B (Mgat5b), mRNA	0.610681	0.109726	0.0229584	1.07796	0.120168	0.985791
NM_001014273	Armcx3	armadillo repeat containing, X-linked 3 (Armcx3), mRNA	0.610571	0.12788	0.0213795	0.869589	0.0909107	0.888747
NM_001014114	RGD1305733	similar to RIKEN cDNA 2900011O08 (RGD1305733), mRNA	0.609968	0.076618	0.0175213	0.951663	0.13068	0.998187
NM_031018	Atf2	activating transcription factor 2 (Atf2), mRNA	0.609726	0.217079	0.0369781	0.850472	0.113464	0.829619
NM_001106109	Nrsn1	neurensin 1 (Nrsn1), mRNA	0.608807	0.071187	0.017343	0.91151	0.148243	0.973149
NM_031645	Ramp1	receptor (G protein-coupled) activity modifying protein 1 (Ramp1), mRNA	0.608675	0.0533496	0.0314367	1.30716	0.171802	0.456018
NM_001012738	Ckmt1b	creatine kinase, mitochondrial 1B (Ckmt1b), mRNA	0.608469	0.0899476	0.0167133	1.068	0.139933	0.992406
NM_001145840	Ganc	glucosidase, alpha; neutral C (Ganc), mRNA	0.608322	0.123635	0.0483285	0.856785	0.0819599	0.900004
NM_001258011	Snhg11	small nucleolar RNA host gene 11 (non-protein coding) (Snhg11), mRNA	0.608169	0.153746	0.0245633	0.731709	0.133595	0.33926
NM_173095	Kcna1	potassium voltage-gated channel, shaker-related subfamily, member 1 (Kcna1), mRNA	0.608163	0.099035	0.022223	1.00408	0.162869	0.998187
NM_019210	Pak3	p21 protein (Cdc42/Rac)-activated kinase 3 (Pak3), mRNA	0.608131	0.11301	0.0266192	0.798172	0.134143	0.612762
NM_053474	Ppp1r9b	protein phosphatase 1, regulatory subunit 9B (Ppp1r9b), mRNA	0.60803	0.053128	0.0382761	1.23474	0.214543	0.838583
NM_001105888	Senp7	SUMO1/sentrin specific peptidase 7 (Senp7), mRNA	0.607443	0.182284	0.0497212	0.751454	0.135469	0.469112
NM_001007149; NM_001007150; NM_134466	Stau2	staufen double-stranded RNA binding protein 2 (Stau2), transcript variant LL, mRNA; staufen double-stranded RNA binding protein 2 (Stau2), transcript variant SS, mRNA; staufen double-stranded RNA binding protein 2 (Stau2), transcript variant LS, mRNA	0.607273	0.0769008	0.0196981	0.888365	0.133037	0.936414
NM_001107003	Rapgef6	Rap guanine nucleotide exchange factor (GEF) 6 (Rapgef6), mRNA	0.607162	0.202008	0.0415169	0.899451	0.216913	0.96167
NM_198758	Rundc3a	RUN domain containing 3A (Rundc3a), mRNA	0.607143	0.0556399	0.0177399	1.08184	0.0838973	0.985791
NM_001106023	Erlec1	endoplasmic reticulum lectin 1 (Erlec1), mRNA	0.60681	0.0533651	0.0233291	0.755353	0.0652984	0.363919
NM_031969	Calm1	calmodulin 1 (Calm1), mRNA	0.606703	0.0978111	0.0449531	1.04112	0.171655	0.998187
NM_172321	Slc6a15	solute carrier family 6 (neutral amino acid transporter), member 15 (Slc6a15), mRNA	0.606541	0.140618	0.0231545	0.88769	0.0641673	0.936414
NM_001108514	Ankrd13d	ankyrin repeat domain 13 family, member D (Ankrd13d), mRNA	0.606197	0.0501702	0.017343	0.964496	0.0469021	0.998187
NM_053649	Kremen1	kringle containing transmembrane protein 1 (Kremen1), mRNA	0.606109	0.105459	0.0384397	1.4349	0.354296	0.265392
NM_012808	Tst	thiosulfate sulfurtransferase (Tst), mRNA	0.606043	0.0834048	0.0243633	1.08339	0.134214	0.985791
NM_001044249	Antxr1	anthrax toxin receptor 1 (Antxr1), mRNA	0.605857	0.0639646	0.0260067	0.76023	0.0935018	0.492682
NM_001107496	Dyrk1b	dual-specificity tyrosine-(Y)-phosphorylation regulated kinase 1b (Dyrk1b), mRNA	0.605718	0.0631153	0.0303693	1.05793	0.0618295	0.998187
NM_001169133	Tenm3	teneurin transmembrane protein 3 (Tenm3), mRNA	0.605096	0.0945081	0.0149357	0.841205	0.0742892	0.791007
NM_022861	Unc13a	no definition	0.604822	0.0918913	0.0181813	0.994046	0.0829358	0.998187
NM_001025020	Syndig1	synapse differentiation inducing 1 (Syndig1), mRNA	0.604761	0.088082	0.0376604	1.38664	0.238946	0.311724
NM_001109118	Elovl2	ELOVL fatty acid elongase 2 (Elovl2), mRNA	0.60407	0.0577094	0.0199216	1.10002	0.157754	0.966265
NM_013126	Dgkg	diacylglycerol kinase, gamma (Dgkg), mRNA	0.603972	0.151527	0.037117	0.853818	0.108819	0.855709
NM_001033984; NM_031805	Ank3	no definition; ankyrin 3, node of Ranvier (ankyrin G) (Ank3), transcript variant 1, mRNA	0.603798	0.0809886	0.0185998	0.955874	0.0585645	0.998187
NM_001163168; NM_012731	Ntrk2	no definition; neurotrophic tyrosine kinase, receptor, type 2 (Ntrk2), transcript variant 1, mRNA	0.603534	0.0338432	0.0275442	0.945686	0.078788	0.998187
NM_031081	Pdpk1	3-phosphoinositide dependent protein kinase-1 (Pdpk1), mRNA	0.602797	0.110554	0.0291655	0.961895	0.0924186	0.998187
NM_145096	Zdhhc2	no definition	0.602631	0.110952	0.0305469	0.889907	0.129645	0.949288
NM_022868	Pcdh8	no definition	0.602418	0.12154	0.0208341	1.09602	0.0551849	0.979736
NM_001025127	Rufy3	RUN and FYVE domain containing 3 (Rufy3), mRNA	0.602068	0.118466	0.020375	0.877793	0.0550027	0.917863
NM_031039	Gpt	glutamic-pyruvate transaminase (alanine aminotransferase) (Gpt), mRNA	0.601988	0.0964133	0.032296	1.12165	0.117414	0.960792
NM_001013218	Reep6	receptor accessory protein 6 (Reep6), mRNA	0.601956	0.131955	0.0422124	0.941545	0.178973	0.998187
NM_153470	Lzts1	leucine zipper, putative tumor suppressor 1 (Lzts1), mRNA	0.601622	0.107593	0.0155629	1.28909	0.224726	0.497457
NM_031618	Nckap1	no definition	0.601556	0.14664	0.0213795	0.913013	0.109291	0.984043
NM_023020	Tmeff1	transmembrane protein with EGF-like and two follistatin-like domains 1 (Tmeff1), mRNA	0.601278	0.135573	0.0228018	0.723135	0.0704186	0.224972
NM_198782	Dgki	diacylglycerol kinase, iota (Dgki), mRNA	0.600997	0.153723	0.0349516	0.948487	0.121996	0.998187
NM_001004243	Rpap3	no definition	0.600946	0.150418	0.0233291	0.97255	0.117902	0.998187
NM_001115021	Qk	quaking (Qk), mRNA	0.600757	0.171749	0.021183	0.784825	0.177244	0.551119
NM_001191596	Usp46	ubiquitin specific peptidase 46 (Usp46), mRNA	0.600576	0.118892	0.021183	0.881371	0.0711583	0.924275
NM_053518	Lyst	no definition	0.600345	0.148447	0.0353135	0.738467	0.149959	0.344263
NM_017345	L1cam	L1 cell adhesion molecule (L1cam), mRNA	0.600276	0.0405285	0.0140118	0.993766	0.128269	0.998187
NM_031571	Acvr2a	activin A receptor, type IIA (Acvr2a), mRNA	0.599691	0.203961	0.0452945	0.971768	0.177055	0.998187
NM_001191077	Paqr6	progestin and adipoQ receptor family member VI (Paqr6), mRNA	0.599501	0.134036	0.0341538	0.786698	0.0676973	0.634651
NM_001105725	Ccng2	cyclin G2 (Ccng2), mRNA	0.599387	0.0500745	0.0321387	1.10309	0.189185	0.973149
NM_001270602; NM_001270603; NM_001270605; NM_001270606; NM_001270608; NM_001270610; NM_017010	Grin1	glutamate receptor, ionotropic, N-methyl D-aspartate 1 (Grin1), transcript variant 1, mRNA; glutamate receptor, ionotropic, N-methyl D-aspartate 1 (Grin1), transcript variant 3, mRNA; no definition; no definition; no definition; no definition; glutamate receptor, ionotropic, N-methyl D-aspartate 1 (Grin1), transcript variant 2, mRNA	0.599223	0.0426885	0.0179656	1.14282	0.0851936	0.932594
NM_171983	Sptan1	spectrin, alpha, non-erythrocytic 1 (Sptan1), mRNA	0.599137	0.0402432	0.0291655	1.09504	0.0979584	0.985791
NM_053392	Cdh11	cadherin 11 (Cdh11), mRNA	0.598924	0.1347	0.023929	0.767309	0.106253	0.454647
NM_017294	Pacsin1	no definition	0.598866	0.0586829	0.0151293	1.056	0.115687	0.998187
NM_019362	Stk39	serine threonine kinase 39 (Stk39), mRNA	0.598859	0.170183	0.0194917	0.740432	0.113568	0.307414
NM_001173429	Sept6	septin 6 (Sept6), mRNA	0.598753	0.0675162	0.0270356	0.863921	0.0745816	0.898422
NM_175765	Psip1	PC4 and SFRS1 interacting protein 1 (Psip1), mRNA	0.598629	0.0872368	0.0157572	0.898548	0.0490664	0.959983
NM_001106498	Pak6	p21 protein (Cdc42/Rac)-activated kinase 6 (Pak6), mRNA	0.59858	0.0915407	0.0190749	1.01284	0.195475	0.998187
NM_001024308	LOC499742	no definition	0.598539	0.209858	0.0325953	0.825141	0.254231	0.765444
NM_001108951	LOC365985	similar to adenylate kinase 5 isoform 1 (LOC365985), mRNA	0.598355	0.209902	0.020375	1.02307	0.155196	0.998187
NM_001014203	Ccdc65	coiled-coil domain containing 65 (Ccdc65), mRNA	0.598353	0.0467839	0.0297451	0.885818	0.0524983	0.953626
NM_001100473	Wnt7a	wingless-type MMTV integration site family, member 7A (Wnt7a), mRNA	0.597944	0.0514747	0.0331915	1.30304	0.236626	0.492682
NM_022676	Ppp1r1a	protein phosphatase 1, regulatory (inhibitor) subunit 1A (Ppp1r1a), mRNA	0.597782	0.066475	0.0157572	1.26132	0.203758	0.556384
NM_001271384	Epm2aip1	EPM2A (laforin) interacting protein 1 (Epm2aip1), mRNA	0.597638	0.133858	0.0179656	0.669821	0.105572	0.0913548
NM_001191773	Wdr60	WD repeat domain 60 (Wdr60), mRNA	0.597392	0.133542	0.0310752	0.870643	0.135122	0.920538
NM_001130570	Scrt1	scratch family zinc finger 1 (Scrt1), mRNA	0.597274	0.0306244	0.0181813	1.08384	0.211773	0.985791
NM_031615	Zfp148	zinc finger protein 148 (Zfp148), mRNA	0.59723	0.214722	0.0247194	0.909212	0.0561878	0.970372
NM_001007680	Abhd6	abhydrolase domain containing 6 (Abhd6), mRNA	0.597118	0.0930633	0.0171542	0.952161	0.0810766	0.998187
NM_001024266	Lztfl1	leucine zipper transcription factor-like 1 (Lztfl1), mRNA	0.596806	0.120428	0.0471922	0.836135	0.0301558	0.869399
NM_001134469	Lrrc49	leucine rich repeat containing 49 (Lrrc49), mRNA	0.596647	0.0558865	0.0149357	0.955635	0.0745855	0.998187
NM_001107734	Tlk1	tousled-like kinase 1 (Tlk1), mRNA	0.596479	0.163991	0.0270356	0.837449	0.0749397	0.774619
NM_053935	Sh3gl2	SH3-domain GRB2-like 2 (Sh3gl2), mRNA	0.596151	0.113735	0.0137561	0.91228	0.131579	0.973149
NM_001108206	Tcte1	t-complex-associated testis expressed 1 (Tcte1), mRNA	0.595945	0.093351	0.0289831	1.01083	0.159333	0.998187
NM_133322	Kcnq2	no definition	0.595703	0.0698482	0.0115655	1.22896	0.0948303	0.668251
NM_001034854	Ppapdc2	phosphatidic acid phosphatase type 2 domain containing 2 (Ppapdc2), mRNA	0.595083	0.157239	0.0378116	0.969426	0.194757	0.998187
NM_001270854; NM_012672	Thrb	thyroid hormone receptor beta (Thrb), transcript variant 2, mRNA; thyroid hormone receptor beta (Thrb), transcript variant 1, mRNA	0.594932	0.125382	0.0201441	0.888699	0.181419	0.943345
NM_001135893; NM_001135923	Usp9x	ubiquitin specific peptidase 9, X-linked (Usp9x), transcript variant 1, mRNA; ubiquitin specific peptidase 9, X-linked (Usp9x), transcript variant 2, mRNA	0.594827	0.172837	0.022444	0.684599	0.132257	0.193203
NM_022265	Pdcd4	programmed cell death 4 (Pdcd4), mRNA	0.594656	0.111826	0.0185998	0.817959	0.0626265	0.684624
NM_001134755	Zfp523	zinc finger protein 523 (Zfp523), mRNA	0.594652	0.045891	0.018387	1.11251	0.163022	0.959983
NM_001106525	Snph	no definition	0.594193	0.0705748	0.015328	1.19301	0.200802	0.805101
NM_080777	Sncb	synuclein, beta (Sncb), mRNA	0.594101	0.126482	0.0175213	0.923078	0.172571	0.985791
NM_031098	Rock1	Rho-associated coiled-coil containing protein kinase 1 (Rock1), mRNA	0.593912	0.12572	0.0157572	0.79833	0.143703	0.627131
NM_001170398	Fry	furry homolog (Drosophila) (Fry), mRNA	0.593875	0.0565507	0.010354	1.07995	0.0922612	0.985791
NM_001109072	Fam163a	family with sequence similarity 163, member A (Fam163a), mRNA	0.593853	0.0957452	0.0266192	1.29447	0.368985	0.528387
NM_022209	Ppp2r2b	protein phosphatase 2, regulatory subunit B, beta (Ppp2r2b), transcript variant 1, mRNA	0.593849	0.0721496	0.0142223	0.894257	0.0943335	0.952564
NM_019146	Bsn	bassoon (presynaptic cytomatrix protein) (Bsn), mRNA	0.593842	0.172935	0.0193111	1.04533	0.23502	0.998187
NM_001007712	Sdpr	serum deprivation response (Sdpr), mRNA	0.593778	0.168816	0.043173	1.02919	0.166213	0.998187
NM_017327	Gnao1	guanine nucleotide binding protein (G protein), alpha activating activity polypeptide O (Gnao1), mRNA	0.593697	0.0819301	0.0110776	1.05947	0.0619934	0.998187
NM_001013130	Sptbn1	spectrin, beta, non-erythrocytic 1 (Sptbn1), mRNA	0.593648	0.0586719	0.0229584	0.933796	0.0380329	0.998187
NM_138846	Gpm6b	glycoprotein m6b (Gpm6b), mRNA	0.593455	0.124625	0.0177399	0.836722	0.111771	0.844486
NM_001191796	Elovl4	ELOVL fatty acid elongase 4 (Elovl4), mRNA	0.593254	0.1319	0.0309254	0.907535	0.113941	0.979736
NM_001014172	Rsrc1	arginine/serine-rich coiled-coil 1 (Rsrc1), mRNA	0.59296	0.200198	0.0369781	0.877854	0.0664832	0.936579
NM_053379	Dcx	doublecortin (Dcx), mRNA	0.592663	0.143338	0.0368098	0.748941	0.150652	0.394885
NM_001108439	Large	like-glycosyltransferase (Large), mRNA	0.59262	0.133081	0.0130747	1.15881	0.201805	0.870105
NM_001100823	Wdr44	WD repeat domain 44 (Wdr44), mRNA	0.592619	0.166556	0.0403278	0.850573	0.0975928	0.887538
NM_001134553	Ubn2	ubinuclein 2 (Ubn2), mRNA	0.591948	0.091498	0.0233291	0.871056	0.118164	0.916133
NM_001191595	Fras1	no definition	0.591671	0.154371	0.0231545	0.986073	0.132979	0.998187
NM_019284; NM_133652	Cspg5	no definition; chondroitin sulfate proteoglycan 5 (neuroglycan C) (Cspg5), transcript variant 2, mRNA	0.591669	0.0585658	0.0110776	1.05151	0.0760487	0.998187
NM_032061	Cntnap1	contactin associated protein 1 (Cntnap1), mRNA	0.591637	0.062299	0.0135268	1.16868	0.22763	0.889118
NM_001024267	MGC109340	similar to Microsomal signal peptidase 23 kDa subunit (SPase 22 kDa subunit) (SPC22/23) (MGC109340), mRNA	0.591555	0.0703329	0.0171542	0.81056	0.0914461	0.670566
NM_001170685; NM_013080	Ptprz1	no definition; protein tyrosine phosphatase, receptor-type, Z polypeptide 1 (Ptprz1), transcript variant 1, mRNA	0.59152	0.168552	0.0233291	0.765485	0.155724	0.549695
NM_001013923	Ndrg3	NDRG family member 3 (Ndrg3), mRNA	0.591205	0.12046	0.00825836	0.983684	0.204703	0.998187
NM_001271206	Usp24	ubiquitin specific peptidase 24 (Usp24), mRNA	0.591175	0.116421	0.0151293	0.757438	0.133864	0.405015
NM_001191872	Stxbp6	syntaxin binding protein 6 (amisyn) (Stxbp6), mRNA	0.591124	0.263042	0.0451322	0.65414	0.095363	0.148731
NM_001109935	Ctxn1	cortexin 1 (Ctxn1), mRNA	0.590464	0.152821	0.0142223	1.25121	0.231648	0.669242
NM_001105925	Mmp17	matrix metallopeptidase 17 (Mmp17), mRNA	0.59029	0.15594	0.0177399	1.17839	0.211681	0.824224
NM_001024371	Ncald	neurocalcin delta (Ncald), mRNA	0.590116	0.0993901	0.0126053	0.842861	0.183222	0.824876
NM_001013946	Akap8l	A kinase (PRKA) anchor protein 8-like (Akap8l), mRNA	0.589801	0.134021	0.0142223	0.940281	0.0985413	0.993732
NM_022936	Ephx2	epoxide hydrolase 2, cytoplasmic (Ephx2), mRNA	0.589692	0.122394	0.0335374	0.909622	0.139562	0.984043
NM_001042579; NM_022862	Unc13b	unc-13 homolog B (C. elegans) (Unc13b), transcript variant 2, mRNA; unc-13 homolog B (C. elegans) (Unc13b), transcript variant 1, mRNA	0.589599	0.211837	0.0418732	0.847003	0.148225	0.882863
NM_001107678	Dhx36	DEAH (Asp-Glu-Ala-His) box polypeptide 36 (Dhx36), mRNA	0.589421	0.190378	0.0210045	0.706984	0.11331	0.176449
NM_019621	Dlg4	discs, large homolog 4 (Drosophila) (Dlg4), mRNA	0.589409	0.0686355	0.021183	1.25168	0.221036	0.76946
NM_001108617	Cdk14	cyclin-dependent kinase 14 (Cdk14), mRNA	0.589199	0.167519	0.0123305	0.75776	0.0848808	0.392434
NM_001137643	Gstt3	glutathione S-transferase, theta 3 (Gstt3), mRNA	0.588785	0.0836808	0.0137561	0.967367	0.200921	0.998187
NM_001107128; NM_001142945	Zfp68	zinc finger protein 68 (Zfp68), transcript variant 1, mRNA; zinc finger protein 68 (Zfp68), transcript variant 2, mRNA	0.588719	0.167867	0.0283836	0.781681	0.132905	0.551119
NM_001012235	Impact	imprinted and ancient (Impact), mRNA	0.588668	0.124593	0.018387	0.749284	0.119094	0.466526
NM_001107312	Mtmr7	myotubularin related protein 7 (Mtmr7), mRNA	0.588389	0.10818	0.0135268	0.822617	0.0396538	0.718361
NM_001108012	Ncoa1	nuclear receptor coactivator 1 (Ncoa1), mRNA	0.588375	0.105656	0.0113139	0.933903	0.0212757	0.988819
NM_001107863	Ppm1k	protein phosphatase, Mg2+/Mn2+ dependent, 1K (Ppm1k), mRNA	0.588358	0.102717	0.0201441	0.806948	0.10022	0.666192
NM_173143	Abi2	no definition	0.588223	0.135308	0.0130747	1.00129	0.0432461	0.998187
NM_022850	Dpp6	dipeptidylpeptidase 6 (Dpp6), mRNA	0.588018	0.0509203	0.0110776	1.09686	0.158407	0.973149
NM_001014266	Cep83	centrosomal protein 83 (Cep83), mRNA	0.58794	0.207524	0.0228018	0.684815	0.146443	0.105154
NM_201271	Lppr1	lipid phosphate phosphatase-related protein type 1 (Lppr1), mRNA	0.587674	0.0904266	0.0442993	1.25532	0.224576	0.791723
NM_019149	Matr3	matrin 3 (Matr3), mRNA	0.587555	0.162886	0.0171542	0.803325	0.0784951	0.692189
NM_001106373	Pank1	pantothenate kinase 1 (Pank1), mRNA	0.587245	0.0892897	0.0353135	1.07396	0.100365	0.996638
NM_024346	Stmn3	no definition	0.586796	0.0473799	0.0113139	0.934251	0.090636	0.992406
NM_175579	Wnk4	WNK lysine deficient protein kinase 4 (Wnk4), mRNA	0.58665	0.0514307	0.0208341	1.28307	0.160267	0.61711
NM_145089	Asrgl1	asparaginase like 1 (Asrgl1), mRNA	0.586573	0.11333	0.00953761	0.940533	0.15358	0.996638
NM_001134529	Kctd17	potassium channel tetramerization domain containing 17 (Kctd17), mRNA	0.586166	0.0716909	0.0110776	1.20045	0.106901	0.760145
NM_001115045; NM_001277069	Ric3	RIC3 acetylcholine receptor chaperone (Ric3), transcript variant 1, mRNA; RIC3 acetylcholine receptor chaperone (Ric3), transcript variant 2, mRNA	0.586033	0.0831592	0.0188467	0.811491	0.0642464	0.695664
NM_133557	Itfg1	integrin alpha FG-GAP repeat containing 1 (Itfg1), mRNA	0.585592	0.0885837	0.0144595	0.885443	0.0345615	0.936414
NM_001108286	Ypel2	yippee-like 2 (Drosophila) (Ypel2), mRNA	0.58547	0.126779	0.0213795	1.22295	0.0815475	0.735372
NM_001108165	Zfp280d	zinc finger protein 280D (Zfp280d), mRNA	0.585328	0.184293	0.0194917	0.89303	0.1138	0.955359
NM_001014187	Lancl2	LanC lantibiotic synthetase component C-like 2 (bacterial) (Lancl2), mRNA	0.585186	0.102969	0.0169304	0.810865	0.0361216	0.673233
NM_001109643	Snapc5	small nuclear RNA activating complex, polypeptide 5 (Snapc5), mRNA	0.585184	0.0769278	0.0233291	1.03262	0.11819	0.998187
NM_001033882; NM_001033883; NM_022177	Cxcl12	no definition; chemokine (C-X-C motif) ligand 12 (Cxcl12), transcript variant 3, mRNA; chemokine (C-X-C motif) ligand 12 (Cxcl12), transcript variant 1, mRNA	0.584792	0.0908294	0.0387653	0.965846	0.181726	0.998187
NM_001106737	Nin	ninein (GSK3B interacting protein) (Nin), mRNA	0.584721	0.167586	0.0310752	0.790897	0.230808	0.639311
NM_022547	Aldh1l1	no definition	0.584342	0.0615485	0.0171542	0.818628	0.224147	0.75805
NM_001012116	Spag1	sperm associated antigen 1 (Spag1), mRNA	0.58428	0.1422	0.0436396	0.705449	0.150271	0.456686
NM_053476	Synj1	no definition	0.584176	0.130644	0.0123305	0.846469	0.0586095	0.816303
NM_001191707	Plch1	phospholipase C, eta 1 (Plch1), mRNA	0.584162	0.197784	0.0492951	0.60586	0.178803	0.0832152
NM_001190475; NM_134408	Lphn2	latrophilin 2 (Lphn2), transcript variant 2, mRNA; latrophilin 2 (Lphn2), transcript variant 1, mRNA	0.583934	0.134883	0.023929	1.14413	0.214916	0.940707
NM_001271091; NM_001271092; NM_001271093; NM_001271094; NM_001271095; NM_031967	Ndrg4	NDRG family member 4 (Ndrg4), transcript variant 1, mRNA; NDRG family member 4 (Ndrg4), transcript variant 2, mRNA; NDRG family member 4 (Ndrg4), transcript variant 3, mRNA; NDRG family member 4 (Ndrg4), transcript variant 4, mRNA; NDRG family member 4 (Ndrg4), transcript variant 6, mRNA; NDRG family member 4 (Ndrg4), transcript variant 5, mRNA	0.583905	0.0642318	0.0219912	0.982144	0.128804	0.998187
NM_001277386; NM_001277425	Iqsec2	no definition; no definition	0.58387	0.0916678	0.0105715	1.2177	0.146073	0.735572
NM_134386	Gprasp1	G protein-coupled receptor associated sorting protein 1 (Gprasp1), mRNA	0.583584	0.118999	0.0135268	0.752051	0.184251	0.476901
NM_133587	Dscam	no definition	0.58327	0.0372097	0.0167133	0.830689	0.124127	0.791723
NM_001107139	Pitpnm2	phosphatidylinositol transfer protein, membrane-associated 2 (Pitpnm2), mRNA	0.583237	0.0878126	0.00953761	1.33714	0.265	0.427036
NM_001107857	Ephb6	Eph receptor B6 (Ephb6), mRNA	0.583131	0.0727006	0.0165025	0.9987	0.311404	0.998187
NM_080689	Dnm1	dynamin 1 (Dnm1), mRNA	0.583084	0.125209	0.0151293	1.10343	0.158359	0.984043
NM_001106575	Srpk2	SRSF protein kinase 2 (Srpk2), mRNA	0.582533	0.0650251	0.00767948	0.987535	0.0931959	0.998187
NM_057098	Tcea2	transcription elongation factor A (SII), 2 (Tcea2), mRNA	0.582258	0.0678448	0.017343	1.1031	0.143411	0.966567
NR_045198	Hmox2-ps1	no definition	0.582067	0.145532	0.0118208	0.752693	0.187866	0.398373
NM_001169129	Pcdh19	protocadherin 19 (Pcdh19), mRNA	0.581778	0.0724355	0.0229584	0.882844	0.192673	0.947895
NM_001004254	Mtif2	mitochondrial translational initiation factor 2 (Mtif2), mRNA	0.581289	0.168043	0.0382761	0.937861	0.0752568	0.998187
NM_001135603	Celf5	CUGBP, Elav-like family member 5 (Celf5), mRNA	0.580892	0.129419	0.00901788	1.10229	0.146371	0.973149
NM_139189	Lmbrd1	LMBR1 domain containing 1 (Lmbrd1), mRNA	0.580271	0.0677453	0.0108439	0.821386	0.0516275	0.702143
NM_001044701	RGD1563986	similar to RIKEN cDNA E330009J07 gene (RGD1563986), mRNA	0.580113	0.0956899	0.0237265	0.900718	0.105243	0.973149
NM_001107735	Osbpl6	oxysterol binding protein-like 6 (Osbpl6), mRNA	0.579824	0.142659	0.0201441	0.691756	0.130747	0.166919
NM_001270712; NM_031117; NM_130738	Snurf	no definition; small nuclear ribonucleoprotein polypeptide N (Snrpn), mRNA; SNRPN upstream reading frame (Snurf), transcript variant 2, mRNA	0.579384	0.0384382	0.0120994	0.998592	0.158068	0.998187
NM_057116	Ppp2r2c	no definition	0.579292	0.0680472	0.00621851	1.1948	0.207061	0.791007
NM_182951	Serinc1	serine incorporator 1 (Serinc1), mRNA	0.579107	0.102046	0.0167133	0.823259	0.0502023	0.815467
NM_138502	Mgll	monoglyceride lipase (Mgll), mRNA	0.579026	0.0817135	0.0113139	1.09403	0.277919	0.979736
NM_001108291	Luc7l3	LUC7-like 3 (S. cerevisiae) (Luc7l3), mRNA	0.578831	0.11837	0.0142223	0.89354	0.0945423	0.959983
NM_001107078	Slc7a4	solute carrier family 7, member 4 (Slc7a4), mRNA	0.578735	0.125062	0.0247194	1.12897	0.174591	0.955433
NM_001108029	Arid4a	AT rich interactive domain 4A (Rbp1 like) (Arid4a), mRNA	0.578585	0.183302	0.0144595	0.896801	0.0680729	0.956475
NM_031714	Hrsp12	heat-responsive protein 12 (Hrsp12), mRNA	0.578118	0.102461	0.0155629	0.897208	0.0758002	0.958112
NM_001108470	Mzf1	myeloid zinc finger 1 (Mzf1), mRNA	0.577925	0.146959	0.0151293	1.15784	0.121088	0.891806
NM_001029911	Cit	citron rho-interacting serine/threonine kinase (Cit), mRNA	0.577467	0.118726	0.007971	0.869842	0.0509022	0.886163
NM_001107990	Crocc	ciliary rootlet coiled-coil, rootletin (Crocc), mRNA	0.577323	0.135229	0.00979983	0.92667	0.135986	0.985791
NM_001109458	Fam163b	family with sequence similarity 163, member B (Fam163b), mRNA	0.57724	0.170837	0.0157572	1.17315	0.229132	0.862583
NM_031640	Cpq	carboxypeptidase Q (Cpq), mRNA	0.576879	0.0392802	0.017343	0.979505	0.161312	0.998187
NM_017066	Ptn	pleiotrophin (Ptn), mRNA	0.576852	0.0702609	0.00767948	0.909631	0.100661	0.970372
NM_199269	Mdga2	MAM domain containing glycosylphosphatidylinositol anchor 2 (Mdga2), mRNA	0.576731	0.144027	0.0333715	0.805278	0.0741179	0.735572
NM_001108453	Cbfa2t3	core-binding factor, runt domain, alpha subunit 2; translocated to, 3 (Cbfa2t3), mRNA	0.576599	0.0900906	0.0144595	1.36116	0.281919	0.353189
NM_001106604	Alms1	Alstrom syndrome 1 (Alms1), mRNA	0.576312	0.199161	0.0289831	0.790959	0.194156	0.597917
NM_019338	Rgs11	regulator of G-protein signaling 11 (Rgs11), mRNA	0.57569	0.168289	0.0393807	0.696388	0.252808	0.429581
NM_001191799	Trank1	tetratricopeptide repeat and ankyrin repeat containing 1 (Trank1), mRNA	0.57569	0.115632	0.00825836	1.04257	0.106033	0.998187
NM_139330	Sipa1l1	signal-induced proliferation-associated 1 like 1 (Sipa1l1), mRNA	0.575634	0.074081	0.00468808	1.41229	0.275688	0.19824
NM_001006998	Aldh3b1	aldehyde dehydrogenase 3 family, member B1 (Aldh3b1), mRNA	0.575572	0.0965267	0.0140118	1.04953	0.226106	0.998187
NM_012518	Calm3	calmodulin 3 (Calm3), mRNA	0.575362	0.0624482	0.00825836	1.00325	0.138594	0.998187
NM_001107868	Zfp638	zinc finger protein 638 (Zfp638), mRNA	0.575344	0.204169	0.0151293	0.831777	0.120262	0.76946
NM_001017960; NM_031134	Thra	no definition; thyroid hormone receptor alpha (Thra), transcript variant TRalpha2, mRNA	0.575136	0.0564255	0.0415169	1.18709	0.148866	0.912496
NM_019380	Nptn	neuroplastin (Nptn), mRNA	0.574924	0.0886403	0.0085066	0.977075	0.0844996	0.998187
NM_001170340	Catsperg1	cation channel, sperm-associated, gamma 1 (Catsperg1), mRNA	0.57486	0.0417447	0.0497212	0.642645	0.165624	0.267815
NM_001108935	Col4a3bp	collagen, type IV, alpha 3 (Goodpasture antigen) binding protein (Col4a3bp), mRNA	0.574506	0.185446	0.0115655	0.815216	0.111034	0.679243
NM_053870	Kcnj4	potassium inwardly-rectifying channel, subfamily J, member 4 (Kcnj4), mRNA	0.574422	0.137714	0.0110776	1.42068	0.324906	0.176449
NM_001172151	Cmtm4	CKLF-like MARVEL transmembrane domain containing 4 (Cmtm4), mRNA	0.574129	0.116884	0.0335374	1.03988	0.107542	0.998187
NM_001195199; NM_147141	Cacna1b	calcium channel, voltage-dependent, N type, alpha 1B subunit (Cacna1b), transcript variant 1, mRNA; calcium channel, voltage-dependent, N type, alpha 1B subunit (Cacna1b), transcript variant 2, mRNA	0.574005	0.0736381	0.00681685	0.949746	0.0367394	0.998187
NM_001127299	Fam84a	family with sequence similarity 84, member A (Fam84a), mRNA	0.573994	0.0683917	0.0085066	1.20912	0.144677	0.742058
NM_022246	Rad50	RAD50 homolog (S. cerevisiae) (Rad50), mRNA	0.57376	0.164667	0.0179656	0.737238	0.115405	0.326199
NM_001024322	Pot1	protection of telomeres 1 (Pot1), mRNA	0.573668	0.0773089	0.0319544	0.783732	0.0923924	0.688606
NM_001100560	Nrip1	nuclear receptor interacting protein 1 (Nrip1), mRNA	0.573164	0.171677	0.0235127	0.880904	0.0915774	0.9362
NM_053630	Kcnh4	potassium voltage-gated channel, subfamily H (eag-related), member 4 (Kcnh4), mRNA	0.573116	0.115688	0.0264498	1.32545	0.268571	0.569809
NM_031623	Grb14	growth factor receptor bound protein 14 (Grb14), mRNA	0.572536	0.0762876	0.0177399	0.914545	0.132111	0.985791
NM_001009675	Tceal1	transcription elongation factor A (SII)-like 1 (Tceal1), mRNA	0.572352	0.0348496	0.0165025	0.809833	0.0661671	0.713495
NM_001108247	Wdr13	WD repeat domain 13 (Wdr13), mRNA	0.572352	0.119278	0.00901788	1.04933	0.11653	0.998187
NM_001170596	Birc6	baculoviral IAP repeat-containing 6 (Birc6), mRNA	0.572088	0.143635	0.00979983	0.704074	0.126292	0.16512
NM_001013138	Tspan17	tetraspanin 17 (Tspan17), mRNA	0.571846	0.123622	0.0175213	0.904998	0.165324	0.973149
NM_001047093	Klhl5	kelch-like family member 5 (Klhl5), mRNA	0.571747	0.121063	0.00953761	0.862867	0.0252998	0.869399
NM_001107662	Phc3	polyhomeotic homolog 3 (Drosophila) (Phc3), mRNA	0.571623	0.169015	0.0331915	1.02337	0.0949474	0.998187
NM_001109338	Slc35f1	solute carrier family 35, member F1 (Slc35f1), mRNA	0.571503	0.099954	0.00709664	0.961141	0.0917893	0.998187
NM_001033899	Sms	spermine synthase (Sms), mRNA	0.571379	0.0617231	0.0123305	0.939367	0.0304545	0.993739
NM_001107605	Neurl1	neuralized E3 ubiquitin protein ligase 1 (Neurl1), mRNA	0.571325	0.128949	0.0130747	1.23739	0.196913	0.639311
NM_019343	Rgs7	regulator of G-protein signaling 7 (Rgs7), mRNA	0.570588	0.079216	0.00650636	0.877057	0.117015	0.916133
NM_001004446	Smarca2	SWI/SNF related, matrix associated, actin dependent regulator of chromatin, subfamily a, member 2 (Smarca2), mRNA	0.570327	0.1149	0.00650636	0.867455	0.0844479	0.891806
NM_001107117	Cers4	ceramide synthase 4 (Cers4), mRNA	0.569745	0.0974729	0.00979983	0.732971	0.118401	0.269068
NM_001011917	Cab39l	calcium binding protein 39-like (Cab39l), mRNA	0.569726	0.169141	0.0169304	0.732033	0.172862	0.392434
NM_001107178	Ppp1r12b	protein phosphatase 1, regulatory subunit 12B (Ppp1r12b), mRNA	0.569707	0.0983105	0.00563252	1.06971	0.152611	0.989674
NM_001109390	Pcdhb9	protocadherin beta 9 (Pcdhb9), mRNA	0.569367	0.109096	0.0387653	0.825696	0.0751678	0.867771
NM_001107417	Neto2	neuropilin (NRP) and tolloid (TLL)-like 2 (Neto2), mRNA	0.569205	0.143036	0.0215845	1.03724	0.154006	0.998187
NM_001077651	Elavl4	ELAV like neuron-specific RNA binding protein 4 (Elavl4), mRNA	0.569109	0.149988	0.021183	0.757024	0.111154	0.475314
NM_001108290	Spag9	sperm associated antigen 9 (Spag9), mRNA	0.569087	0.113846	0.0085066	0.835372	0.0909649	0.806728
NM_057107	Acsl3	acyl-CoA synthetase long-chain family member 3 (Acsl3), mRNA	0.569063	0.0785977	0.00901788	0.870959	0.100167	0.904208
NM_147210	Nr1d2	nuclear receptor subfamily 1, group D, member 2 (Nr1d2), mRNA	0.568992	0.140978	0.0135268	0.972661	0.126847	0.998187
NM_001135758	Macf1	no definition	0.568706	0.139587	0.0085066	0.769397	0.183161	0.581644
NM_134370	Psd	pleckstrin and Sec7 domain containing (Psd), mRNA	0.568469	0.0881799	0.00953761	1.36488	0.231298	0.374641
NM_001002277	Ahi1	Abelson helper integration site 1 (Ahi1), mRNA	0.568448	0.125306	0.0266192	0.781511	0.219971	0.681845
NM_001191694	Nebl	no definition	0.568319	0.17901	0.0357331	0.915416	0.188451	0.989065
NM_001106880	Plcl2	phospholipase C-like 2 (Plcl2), mRNA	0.568311	0.0640292	0.00876461	0.935531	0.117739	0.992072
NM_012897	Adrbk2	no definition	0.56815	0.0503048	0.0226235	0.784218	0.080827	0.671987
NM_001004267	Tmem106b	transmembrane protein 106B (Tmem106b), mRNA	0.567736	0.12241	0.0142223	0.850297	0.124571	0.832748
NM_012543	Dbp	D site of albumin promoter (albumin D-box) binding protein (Dbp), transcript variant 1, mRNA	0.567684	0.0809435	0.00591236	1.40259	0.168734	0.204929
NM_001107758	Meis2	Meis homeobox 2 (Meis2), mRNA	0.567635	0.151344	0.00741519	1.34592	0.276215	0.311724
NM_017042	Ppp3cb	protein phosphatase 3, catalytic subunit, beta isozyme (Ppp3cb), mRNA	0.567578	0.114377	0.007971	0.960734	0.0831333	0.998187
NM_001107400	Celf4	CUGBP, Elav-like family member 4 (Celf4), mRNA	0.567291	0.113596	0.00591236	0.919812	0.0990845	0.985791
NM_001113335; NM_012653	Slc9a2	solute carrier family 9, subfamily A (NHE2, cation proton antiporter 2), member 2 (Slc9a2), transcript variant 1, mRNA; solute carrier family 9, subfamily A (NHE2, cation proton antiporter 2), member 2 (Slc9a2), transcript variant 2, mRNA	0.567008	0.259584	0.0487608	0.885043	0.496973	0.984043
NM_013022	Rock2	Rho-associated coiled-coil containing protein kinase 2 (Rock2), mRNA	0.566906	0.201666	0.010354	0.778387	0.107956	0.516735
NM_212528	Col11a2	collagen, type XI, alpha 2 (Col11a2), mRNA	0.566902	0.186936	0.00953761	0.898561	0.109696	0.959983
NM_001107684	Rapgef2	Rap guanine nucleotide exchange factor (GEF) 2 (Rapgef2), mRNA	0.566881	0.106164	0.00499467	1.00079	0.0872284	0.998187
NM_001107432	Cntnap4	contactin associated protein-like 4 (Cntnap4), mRNA	0.566829	0.101774	0.0185998	0.827721	0.0569565	0.80419
NM_001107941	Dcaf12	DDB1 and CUL4 associated factor 12 (Dcaf12), mRNA	0.566705	0.0388429	0.00591236	0.841278	0.0963986	0.801598
NM_001029899	Adam23	ADAM metallopeptidase domain 23 (Adam23), mRNA	0.56633	0.0428384	0.00621851	0.861243	0.0356015	0.869399
NM_001191658	Atp13a4	ATPase type 13A4 (Atp13a4), mRNA	0.566249	0.0869461	0.02495	0.954241	0.15432	0.998187
NM_001108708	Snx13	sorting nexin 13 (Snx13), mRNA	0.566001	0.166407	0.0175213	0.753196	0.113941	0.392434
NM_053901	Dlgap2	discs, large (Drosophila) homolog-associated protein 2 (Dlgap2), mRNA	0.565813	0.138866	0.015328	1.15536	0.162244	0.918852
NM_001114602	Pcdhb5	protocadherin beta 5 (Pcdhb5), mRNA	0.565762	0.0970539	0.0457958	0.978945	0.146481	0.998187
NM_001013134	Nek4	NIMA-related kinase 4 (Nek4), mRNA	0.565751	0.140673	0.0297451	0.887389	0.189694	0.973149
NM_021676	Shank3	SH3 and multiple ankyrin repeat domains 3 (Shank3), mRNA	0.565111	0.0506945	0.00681685	1.20055	0.201519	0.810603
NM_001024757	Wwp1	WW domain containing E3 ubiquitin protein ligase 1 (Wwp1), mRNA	0.565109	0.153656	0.0181813	0.859327	0.130714	0.870105
NM_001107926	Lingo2	leucine rich repeat and Ig domain containing 2 (Lingo2), mRNA	0.56445	0.114601	0.0411747	0.748224	0.0376452	0.622572
NM_001107953	Zcchc11	zinc finger, CCHC domain containing 11 (Zcchc11), mRNA	0.564281	0.204037	0.0213795	0.746905	0.175559	0.438457
NM_053684	Hcn2	hyperpolarization activated cyclic nucleotide-gated potassium channel 2 (Hcn2), mRNA	0.564188	0.0903863	0.00709664	1.05118	0.119505	0.998187
NM_001109190	Celf3	CUGBP, Elav-like family member 3 (Celf3), mRNA	0.564172	0.108438	0.00681685	1.09384	0.0894473	0.977937
NM_001108723	Cyp46a1	cytochrome P450, family 46, subfamily a, polypeptide 1 (Cyp46a1), mRNA	0.563842	0.0735349	0.00591236	1.28987	0.177538	0.488081
NM_001143847; NM_001270604; NM_031079	Pde2a	phosphodiesterase 2A, cGMP-stimulated (Pde2a), transcript variant 1, mRNA; phosphodiesterase 2A, cGMP-stimulated (Pde2a), transcript variant 3, mRNA; phosphodiesterase 2A, cGMP-stimulated (Pde2a), transcript variant 2, mRNA	0.563776	0.0763229	0.00532248	1.29492	0.132829	0.549157
NM_001004133; NM_133440; NM_133441; NM_201350	Shank2	no definition; no definition; no definition; SH3 and multiple ankyrin repeat domains 2 (Shank2), transcript variant 1, mRNA	0.563697	0.139161	0.00767948	1.05158	0.163172	0.998187
NM_001013060	Rit2	Ras-like without CAAX 2 (Rit2), mRNA	0.563692	0.0325088	0.00741519	0.786279	0.08469	0.512182
NM_022673	Mecp2	methyl CpG binding protein 2 (Mecp2), mRNA	0.563672	0.133203	0.0319544	0.801118	0.124364	0.760983
NM_001271332	Fhod3	formin homology 2 domain containing 3 (Fhod3), mRNA	0.563523	0.0747279	0.00621851	0.843733	0.0419135	0.802174
NM_001134841	Car6	carbonic anhydrase 6 (Car6), mRNA	0.56336	0.0519463	0.0255727	0.942933	0.213837	0.998187
NM_172023	Osbpl1a	no definition	0.563187	0.0901897	0.00767948	0.879634	0.119127	0.920538
NM_001204879	Apitd1	no definition	0.562539	0.0729536	0.0255727	0.974744	0.0972115	0.998187
NM_053851	Cacnb2	calcium channel, voltage-dependent, beta 2 subunit (Cacnb2), mRNA	0.562191	0.11332	0.0092824	1.05964	0.0727789	0.996995
NM_001134747	Zmat4	zinc finger, matrin type 4 (Zmat4), mRNA	0.561683	0.0833049	0.0175213	0.762579	0.115115	0.497457
NM_053655	Dnm1l	dynamin 1-like (Dnm1l), mRNA	0.561504	0.197381	0.0110776	0.809195	0.0720516	0.64468
NM_176857	Vcpip1	valosin containing protein (p97)/p47 complex interacting protein 1 (Vcpip1), mRNA	0.561474	0.200165	0.0181813	0.730839	0.149822	0.29917
NM_001030020	Prkar2b	protein kinase, cAMP dependent regulatory, type II beta (Prkar2b), mRNA	0.561112	0.118032	0.00901788	0.974882	0.142766	0.998187
NM_001107690	Fam189b	family with sequence similarity 189, member B (Fam189b), mRNA	0.560898	0.0734402	0.00621851	1.24634	0.156383	0.607649
NM_001191874	Gareml	GRB2 associated, regulator of MAPK1-like (Gareml), mRNA	0.560047	0.0837802	0.0196981	1.17601	0.20018	0.892879
NM_001271410	Evi5	ecotropic viral integration site 5 (Evi5), mRNA	0.559985	0.116132	0.0100754	0.744635	0.0817838	0.311366
NM_012956	Gabrb1	gamma-aminobutyric acid (GABA) A receptor, beta 1 (Gabrb1), mRNA	0.559946	0.129368	0.0217687	0.697019	0.0795598	0.190471
NM_181473	Klhl24	no definition	0.55965	0.0999979	0.00901788	0.743854	0.121549	0.311724
NM_001171096	RGD1565819	similar to C20orf174 (RGD1565819), mRNA	0.559635	0.198167	0.0360046	1.23279	0.251991	0.841201
NM_001012096	Tia1	TIA1 cytotoxic granule-associated RNA binding protein (Tia1), mRNA	0.559605	0.163746	0.0196981	0.763335	0.133164	0.529179
NM_001107309	Csgalnact1	chondroitin sulfate N-acetylgalactosaminyltransferase 1 (Csgalnact1), mRNA	0.559383	0.163901	0.0215845	0.898285	0.0777732	0.970062
NM_001191822	Rhbdl1	rhomboid, veinlet-like 1 (Drosophila) (Rhbdl1), mRNA	0.559163	0.0671514	0.0128244	0.894616	0.0938261	0.959983
NM_001025114	Wasf1	WAS protein family, member 1 (Wasf1), mRNA	0.559139	0.143099	0.00499467	1.17217	0.213657	0.848441
NM_001100697	Eif5a2	eukaryotic translation initiation factor 5A2 (Eif5a2), mRNA	0.558791	0.146458	0.0123305	0.782609	0.0616651	0.497457
NM_001144859	Kiaa0408	uncharacterized LOC292199 (Rgd1310049), mRNA	0.558687	0.157507	0.00876461	0.795593	0.108106	0.597917
NM_001107372	Kcng2	potassium voltage-gated channel, subfamily G, member 2 (Kcng2), mRNA	0.558658	0.115553	0.0476836	0.929209	0.152026	0.998187
NM_001108310	Cep131	centrosomal protein 131 (Cep131), mRNA	0.55858	0.332413	0.0208341	0.651187	0.328756	0.285378
NM_020082	Rnase4	ribonuclease, RNase A family 4 (Rnase4), mRNA	0.558111	0.0777359	0.00591236	0.886735	0.122015	0.934397
NM_019124	Rabep1	rabaptin, RAB GTPase binding effector protein 1 (Rabep1), mRNA	0.557983	0.147084	0.0100754	0.849673	0.0749442	0.816303
NM_001030038	Zfp518a	zinc finger protein 518A (Zfp518a), mRNA	0.55779	0.258712	0.0473506	0.628241	0.135197	0.122342
NM_031613	Tmod2	tropomodulin 2 (Tmod2), mRNA	0.557753	0.083802	0.00709664	0.99459	0.0818524	0.998187
NM_001113197	Nr2e1	nuclear receptor subfamily 2, group E, member 1 (Nr2e1), mRNA	0.55771	0.0885377	0.0356032	1.1176	0.200783	0.985791
NM_001106162	Abhd3	abhydrolase domain containing 3 (Abhd3), mRNA	0.557193	0.0529592	0.00403442	0.829404	0.0517087	0.753692
NM_001107266	Ift88	intraflagellar transport 88 (Ift88), mRNA	0.557146	0.17054	0.0157572	0.787788	0.150616	0.627462
NM_001126374	Zc4h2	zinc finger, C4H2 domain containing (Zc4h2), mRNA	0.556414	0.0793684	0.0226235	0.917398	0.0724198	0.985791
NM_001009716	Asphd2	aspartate beta-hydroxylase domain containing 2 (Asphd2), mRNA	0.556232	0.0729007	0.0110776	1.37115	0.122976	0.277647
NM_023966	Kcns2	potassium voltage-gated channel, delayed-rectifier, subfamily S, member 2 (Kcns2), mRNA	0.556086	0.0832065	0.0360046	1.13639	0.260117	0.979736
NM_019234	Dync1i1	dynein cytoplasmic 1 intermediate chain 1 (Dync1i1), mRNA	0.555732	0.0573676	0.00709664	0.904688	0.103961	0.96167
NM_017166	Stmn1	stathmin 1 (Stmn1), mRNA	0.555463	0.0552745	0.0033828	0.896088	0.18461	0.96167
NM_031639	Dlg3	discs, large homolog 3 (Drosophila) (Dlg3), mRNA	0.555452	0.0750516	0.00369784	1.06818	0.105366	0.992317
NM_001109255	Sspn	sarcospan (Sspn), mRNA	0.555445	0.0643415	0.0128244	1.00009	0.118608	0.998205
NM_001107901	Rb1cc1	RB1-inducible coiled-coil 1 (Rb1cc1), mRNA	0.555207	0.162103	0.00741519	0.731058	0.0883139	0.250921
NM_001109319	Gspt2	G1 to S phase transition 2 (Gspt2), mRNA	0.555167	0.0482464	0.0130747	1.04265	0.112495	0.998187
NM_053917	Inpp4b	inositol polyphosphate-4-phosphatase, type II (Inpp4b), mRNA	0.555025	0.0579614	0.0378116	0.6959	0.225609	0.472
NM_001004212	Tusc3	tumor suppressor candidate 3 (Tusc3), mRNA	0.554443	0.0641216	0.0033828	1.02021	0.0503662	0.998187
NM_001104640	Sobp	sine oculis-binding protein homolog (Drosophila) (Sobp), mRNA	0.554376	0.117109	0.00499467	0.935384	0.135897	0.99075
NM_001107188	Rasal2	RAS protein activator like 2 (Rasal2), mRNA	0.554362	0.195403	0.0196981	0.760761	0.126238	0.504441
NM_001109968; NM_012569	Gls	glutaminase (Gls), nuclear gene encoding mitochondrial protein, transcript variant 2, mRNA; glutaminase (Gls), nuclear gene encoding mitochondrial protein, transcript variant 1, mRNA	0.553802	0.132246	0.00681685	0.774954	0.101753	0.516735
NM_031566	Nfib	nuclear factor I/B (Nfib), mRNA	0.553654	0.186269	0.0149357	0.833444	0.137284	0.801598
NM_138835	Syt12	synaptotagmin XII (Syt12), mRNA	0.553545	0.0384126	0.0135268	1.01116	0.124934	0.998187
NM_001108385	Dmtn	dematin actin binding protein (Dmtn), mRNA	0.552971	0.0555661	0.00403442	1.08748	0.0730434	0.984043
NM_001108741	Appl2	adaptor protein, phosphotyrosine interaction, PH domain and leucine zipper containing 2 (Appl2), mRNA	0.552791	0.117402	0.00563252	0.880685	0.10687	0.923011
NM_013198	Maob	monoamine oxidase B (Maob), mRNA	0.552253	0.0767614	0.00468808	0.788301	0.0725192	0.520163
NM_001012075	Tspyl4	TSPY-like 4 (Tspyl4), mRNA	0.551925	0.0918305	0.00301488	0.866969	0.105634	0.879118
NM_001127568	RGD1562161	similar to chromosome X open reading frame 23 (RGD1562161), mRNA	0.5517	0.220561	0.0441674	0.789829	0.1061	0.791007
NM_001033665; NM_012916	Bcan	brevican (Bcan), transcript variant 1, mRNA; no definition	0.551318	0.0533761	0.00591236	1.19532	0.114908	0.816303
NM_019217	Map1b	microtubule-associated protein 1B (Map1b), mRNA	0.551087	0.0636278	0.00953761	0.869862	0.0621677	0.959983
NM_203336	Esrrg	estrogen-related receptor gamma (Esrrg), mRNA	0.550774	0.126093	0.02858	0.79988	0.089092	0.775668
NM_133620	Zhx1	zinc fingers and homeoboxes 1 (Zhx1), mRNA	0.550303	0.187798	0.007971	0.829697	0.100413	0.754499
NM_012633	Prph	peripherin (Prph), mRNA	0.550192	0.100006	0.0381267	0.569882	0.0638296	0.1667
NM_001014131	Ccdc181	coiled-coil domain containing 181 (Ccdc181), mRNA	0.550184	0.153303	0.007971	0.838834	0.0238543	0.787512
NM_001109481	Rprml	reprimo-like (Rprml), mRNA	0.549929	0.119691	0.0118208	1.22134	0.242529	0.791484
NM_001108214	Npas2	neuronal PAS domain protein 2 (Npas2), mRNA	0.549273	0.112958	0.0033828	1.23014	0.273208	0.673395
NM_022600	Adcy5	adenylate cyclase 5 (Adcy5), mRNA	0.549117	0.108645	0.00499467	1.53895	0.355076	0.0968842
NM_001106342	Pnma3	paraneoplastic Ma antigen 3 (Pnma3), mRNA	0.548472	0.0928939	0.00403442	0.654309	0.196224	0.0569564
NM_001107127	RGD1566386	similar to Hypothetical protein A430033K04 (RGD1566386), mRNA	0.548444	0.178774	0.0247194	0.841841	0.0867798	0.888352
NM_022264	Kit	v-kit Hardy-Zuckerman 4 feline sarcoma viral oncogene homolog (Kit), mRNA	0.548069	0.0881149	0.0105715	1.05341	0.21934	0.998187
NM_001107794	Myh7b	myosin, heavy chain 7B, cardiac muscle, beta (Myh7b), mRNA	0.547884	0.162291	0.0194917	0.984134	0.087547	0.998187
NM_012497	Aldoc	aldolase C, fructose-bisphosphate (Aldoc), mRNA	0.547516	0.0972628	0.0092824	1.12861	0.193343	0.969577
NM_001107283	Slitrk1	SLIT and NTRK-like family, member 1 (Slitrk1), mRNA	0.547508	0.143127	0.00532248	0.991248	0.164778	0.998187
NM_022675	Fkbp1b	FK506 binding protein 1B (Fkbp1b), mRNA	0.547435	0.0816561	0.0471922	1.02001	0.137658	0.998187
NM_022300	Basp1	no definition	0.547412	0.223757	0.00147371	0.913538	0.109588	0.980248
NM_001039174	LOC654482	hypothetical protein LOC654482 (LOC654482), mRNA	0.547393	0.2673	0.0360046	0.544188	0.22251	0.0508743
NM_012739	Adra2a	adrenoceptor alpha 2A (Adra2a), mRNA	0.547294	0.130379	0.0279649	1.00001	0.243944	0.998187
NM_001001800	rnf141	ring finger protein 141 (rnf141), mRNA	0.547004	0.107367	0.0115655	0.825066	0.0431346	0.77439
NM_001012459	Clec11a	C-type lectin domain family 11, member A (Clec11a), mRNA	0.54681	0.140462	0.0343174	0.958963	0.142681	0.998187
NM_001107487	Zfp112	zinc finger protein 112 (Zfp112), mRNA	0.546505	0.027125	0.0309254	0.993878	0.0919854	0.998187
NM_001008369	Pitpnm1	phosphatidylinositol transfer protein, membrane-associated 1 (Pitpnm1), mRNA	0.546165	0.0224705	0.00621851	1.06055	0.0885846	0.998187
NM_013175	Scg5	secretogranin V (7B2 protein) (Scg5), mRNA	0.545996	0.0680273	0.00225915	1.03222	0.148475	0.998187
NM_001106060	Slmap	sarcolemma associated protein (Slmap), mRNA	0.545801	0.207495	0.00767948	0.913699	0.183159	0.979736
NM_053570	Cxadr	coxsackie virus and adenovirus receptor (Cxadr), mRNA	0.545585	0.160801	0.0199216	0.764306	0.195402	0.582556
NM_214458	Phactr2	phosphatase and actin regulator 2 (Phactr2), mRNA	0.54543	0.225629	0.0397303	0.625608	0.284872	0.27428
NM_022626	Phka1	phosphorylase kinase, alpha 1 (Phka1), mRNA	0.545361	0.0548318	0.0105715	0.856441	0.088869	0.886643
NM_031057	Aldh6a1	aldehyde dehydrogenase 6 family, member A1 (Aldh6a1), mRNA	0.545298	0.0897915	0.0105715	0.80986	0.0291029	0.705943
NM_001166307	LOC498592	no definition	0.545159	0.10789	0.00468808	0.828545	0.150151	0.758335
NM_031608	Gria1	no definition	0.544982	0.0456383	0.0033828	1.08555	0.0708624	0.984043
NM_001107301	Abhd8	abhydrolase domain containing 8 (Abhd8), mRNA	0.544966	0.0708885	0.00403442	1.06666	0.150955	0.994803
NM_001025274	Pnisr	PNN-interacting serine/arginine-rich protein (Pnisr), mRNA	0.544707	0.184014	0.00767948	0.841992	0.166099	0.83232
NM_012665	Syt2	synaptotagmin II (Syt2), mRNA	0.544177	0.153246	0.0177399	1.09005	0.271839	0.986827
NM_001014065	Zcchc12	zinc finger, CCHC domain containing 12 (Zcchc12), mRNA	0.54399	0.0455262	0.00188208	0.73378	0.156646	0.309701
NM_001108792	Bend6	no definition	0.543838	0.0679468	0.00264305	0.892413	0.115543	0.947895
NM_001271190	Smarca1	SWI/SNF related, matrix associated, actin dependent regulator of chromatin, subfamily a, member 1 (Smarca1), mRNA	0.543833	0.156842	0.0175213	0.799024	0.169117	0.735572
NM_031048	Lifr	leukemia inhibitory factor receptor alpha (Lifr), mRNA	0.543772	0.0845026	0.022444	0.845275	0.181299	0.896274
NM_001191653	Tanc2	tetratricopeptide repeat, ankyrin repeat and coiled-coil containing 2 (Tanc2), mRNA	0.543295	0.0843964	0.0033828	0.943138	0.0362472	0.996995
NM_001024776	Hipk4	homeodomain interacting protein kinase 4 (Hipk4), mRNA	0.542773	0.126688	0.0175213	1.23184	0.322148	0.805101
NM_012567	Gja1	gap junction protein, alpha 1 (Gja1), mRNA	0.542746	0.0375009	0.00563252	0.980864	0.120437	0.998187
NM_001100671	Atl2	atlastin GTPase 2 (Atl2), mRNA	0.542578	0.115138	0.00369784	0.850374	0.0791199	0.824224
NM_001106422	Tnik	TRAF2 and NCK interacting kinase (Tnik), mRNA	0.542574	0.137867	0.00437699	0.930945	0.0853176	0.98841
NM_001108657	Runx1t1	runt-related transcription factor 1; translocated to, 1 (cyclin D-related) (Runx1t1), mRNA	0.542417	0.217818	0.0105715	0.92708	0.0824702	0.987873
NM_001108461	Tppp	tubulin polymerization promoting protein (Tppp), mRNA	0.542357	0.163156	0.0033828	0.854183	0.0796343	0.829156
NM_053842	Mapk1	mitogen activated protein kinase 1 (Mapk1), mRNA	0.542199	0.135182	0.00301488	1.10989	0.105912	0.959575
NM_012568	Glra2	glycine receptor, alpha 2 (Glra2), mRNA	0.542084	0.160301	0.0247194	0.605901	0.0707462	0.058487
NM_001108969	Clvs1	clavesin 1 (Clvs1), mRNA	0.54194	0.116036	0.0110776	0.900317	0.0640074	0.96167
NM_023971	Drp2	dystrophin related protein 2 (Drp2), mRNA	0.541673	0.0890935	0.0105715	1.14896	0.211055	0.932684
NM_053686	Trpv6	transient receptor potential cation channel, subfamily V, member 6 (Trpv6), mRNA	0.541524	0.0890904	0.0476836	0.93085	0.358895	0.998187
NM_001107949	Dnajc6	DnaJ (Hsp40) homolog, subfamily C, member 6 (Dnajc6), mRNA	0.541199	0.106198	0.00301488	0.80506	0.065775	0.650974
NM_031130	Nr2f1	nuclear receptor subfamily 2, group F, member 1 (Nr2f1), mRNA	0.540932	0.174874	0.00147371	0.944527	0.11147	0.997876
NM_001191621	Map3k10	mitogen activated protein kinase kinase kinase 10 (Map3k10), mRNA	0.540609	0.0638002	0.00403442	1.12882	0.202083	0.947895
NM_017067	Chm	choroideremia (Rab escort protein 1) (Chm), mRNA	0.540465	0.198962	0.0175213	0.850701	0.11045	0.889118
NM_212518	Abcb7	no definition	0.540226	0.198259	0.0228018	0.721063	0.137547	0.438131
NM_001013185	Adck3	aarF domain containing kinase 3 (Adck3), mRNA	0.540195	0.0587423	0.00468808	1.13362	0.128909	0.937023
NM_053801	Sec14l2	SEC14-like 2 (S. cerevisiae) (Sec14l2), mRNA	0.53997	0.0941347	0.00369784	1.11219	0.235287	0.960571
NM_031776	Gda	guanine deaminase (Gda), mRNA	0.539835	0.190445	0.00650636	0.92343	0.0712879	0.985791
NM_012726	Atxn1	ataxin 1 (Atxn1), mRNA	0.539773	0.127396	0.00468808	0.907598	0.073962	0.968759
NM_001100704	Extl2	exostosin-like glycosyltransferase 2 (Extl2), mRNA	0.539568	0.0889356	0.00621851	0.977742	0.128945	0.998187
NM_001008879	Zfp292	zinc finger protein 292 (Zfp292), mRNA	0.539223	0.117771	0.00369784	0.761384	0.0775755	0.398373
NM_001114330; NM_017011	Grm1	no definition; glutamate receptor, metabotropic 1 (Grm1), transcript variant 1, mRNA	0.539025	0.0817958	0.00369784	0.864044	0.111453	0.891806
NM_001017500	LOC498368	similar to RIKEN cDNA 0610040J01 (LOC498368), mRNA	0.53892	0.0729577	0.0354447	0.981443	0.185083	0.998187
NM_024354	Chrna4	cholinergic receptor, nicotinic, alpha 4 (neuronal) (Chrna4), mRNA	0.538918	0.142086	0.0113139	0.652733	0.0962007	0.119727
NM_001077635	Acbd5	acyl-CoA binding domain containing 5 (Acbd5), mRNA	0.538488	0.195696	0.0085066	0.790717	0.133902	0.576987
NM_001107810	Pcmtd2	protein-L-isoaspartate (D-aspartate) O-methyltransferase domain containing 2 (Pcmtd2), mRNA	0.538451	0.122015	0.00403442	0.782635	0.113646	0.516291
NM_001105964	Kifap3	no definition	0.537416	0.0874877	0.00369784	0.923131	0.0274614	0.985791
NM_001114401	Cttnbp2	cortactin binding protein 2 (Cttnbp2), mRNA	0.537398	0.186978	0.00437699	0.882293	0.196139	0.932684
NM_001107445	Hspa12a	heat shock protein 12A (Hspa12a), mRNA	0.537206	0.0814877	0.000568775	0.977728	0.107465	0.998187
NM_001142758	Zfp958	zinc finger protein 958 (Zfp958), mRNA	0.53678	0.152046	0.00741519	0.718347	0.201245	0.242202
NM_001106061	Arhgef3	Rho guanine nucleotide exchange factor (GEF) 3 (Arhgef3), mRNA	0.536639	0.119896	0.007971	1.07949	0.153104	0.985791
NM_001191579	Elmod1	ELMO/CED-12 domain containing 1 (Elmod1), mRNA	0.536441	0.0857154	0.0033828	1.16753	0.185365	0.844486
NM_001107151; NM_001122644	Galnt9	UDP-N-acetyl-alpha-D-galactosamine:polypeptide N-acetylgalactosaminyltransferase 9 (Galnt9), transcript variant B, mRNA; UDP-N-acetyl-alpha-D-galactosamine:polypeptide N-acetylgalactosaminyltransferase 9 (Galnt9), transcript variant A, mRNA	0.536391	0.133137	0.00979983	0.877101	0.305732	0.941325
NM_001024786	Wdr78	WD repeat domain 78 (Wdr78), mRNA	0.536215	0.209026	0.0228018	0.614445	0.157254	0.0832152
NM_001191113	Cpne6	copine VI (neuronal) (Cpne6), mRNA	0.53589	0.158216	0.00301488	1.05072	0.254184	0.998187
NM_001106274	Rlbp1	retinaldehyde binding protein 1 (Rlbp1), mRNA	0.535832	0.127529	0.00403442	0.850257	0.095542	0.828125
NM_001191688	Pcdh9	protocadherin 9 (Pcdh9), mRNA	0.535815	0.14469	0.00437699	0.736339	0.0629665	0.26532
NM_001191657	Atp13a5	ATPase type 13A5 (Atp13a5), mRNA	0.535708	0.169322	0.0426708	1.60363	0.254475	0.2556
NM_053377	Kif3a	kinesin family member 3a (Kif3a), mRNA	0.535305	0.113096	0.00301488	0.80058	0.0838936	0.61331
NM_133304	Heph	hephaestin (Heph), mRNA	0.534962	0.144906	0.0128244	0.991117	0.148482	0.998187
NM_001025042	Fibin	fin bud initiation factor homolog (zebrafish) (Fibin), mRNA	0.534819	0.176986	0.0349516	0.964412	0.1822	0.998187
NM_001108844	Map6d1	MAP6 domain containing 1 (Map6d1), mRNA	0.534595	0.131819	0.00709664	0.882473	0.141061	0.947895
NM_001135874	Ston2	stonin 2 (Ston2), mRNA	0.534316	0.0924588	0.0157572	0.929644	0.135394	0.992317
NM_001170326	Gpr158	G protein-coupled receptor 158 (Gpr158), mRNA	0.534141	0.165638	0.00225915	0.997519	0.0766404	0.998187
NM_017107	Ogt	O-linked N-acetylglucosamine (GlcNAc) transferase (Ogt), mRNA	0.534063	0.128023	0.00532248	0.897934	0.163063	0.96167
NM_001106847	Tfdp2	transcription factor Dp-2 (E2F dimerization partner 2) (Tfdp2), mRNA	0.534001	0.046746	0.015328	1.05768	0.0735047	0.998187
NM_001013911	Ift80	intraflagellar transport 80 (Ift80), mRNA	0.533499	0.13445	0.0085066	0.828199	0.0871288	0.793729
NM_001106100	Agtpbp1	ATP/GTP binding protein 1 (Agtpbp1), mRNA	0.533021	0.0872039	0.00188208	0.927066	0.0994916	0.985791
NM_001100702	Wdr47	WD repeat domain 47 (Wdr47), mRNA	0.532749	0.105214	0.00225915	0.878234	0.0365835	0.920538
NM_001107023	Rab11fip4	RAB11 family interacting protein 4 (class II) (Rab11fip4), mRNA	0.532389	0.0376154	0.00225915	1.02373	0.0612786	0.998187
NM_175766	Cyp2j3	no definition	0.532209	0.0906648	0.00876461	0.779682	0.0982308	0.589766
NM_020088	Tenm2	no definition	0.532061	0.116187	0.00369784	0.834291	0.109537	0.766373
NM_053519	Sorl1	sortilin-related receptor, LDLR class A repeats-containing (Sorl1), mRNA	0.53185	0.126194	0.00188208	1.04653	0.210033	0.998187
NM_001100516	Kctd1	potassium channel tetramerization domain containing 1 (Kctd1), mRNA	0.531839	0.0948053	0.00104156	1.32699	0.33039	0.389816
NM_001127504	Gas2	growth arrest-specific 2 (Gas2), mRNA	0.531812	0.0973647	0.0411747	0.777239	0.0963601	0.794332
NM_133402	Nap1l3	nucleosome assembly protein 1-like 3 (Nap1l3), mRNA	0.531553	0.104401	0.00532248	0.72568	0.0660614	0.234817
NM_001106579	Sema3e	sema domain, immunoglobulin domain (Ig), short basic domain, secreted, (semaphorin) 3E (Sema3e), mRNA	0.531074	0.0969706	0.0085066	1.03733	0.133602	0.998187
NM_001270786; NM_001270787; NM_138904	Gls2	glutaminase 2 (liver, mitochondrial) (Gls2), transcript variant 1, mRNA; no definition; glutaminase 2 (liver, mitochondrial) (Gls2), transcript variant 3, mRNA	0.53091	0.0351083	0.00563252	1.01469	0.161714	0.998187
NM_017293	Uhmk1	U2AF homology motif (UHM) kinase 1 (Uhmk1), mRNA	0.530825	0.186157	0.00147371	0.87288	0.0788934	0.900004
NM_001107285	Gpc5	glypican 5 (Gpc5), mRNA	0.530821	0.0572969	0.00225915	1.00043	0.143013	0.99861
NM_001191692	Lrrc16a	leucine rich repeat containing 16A (Lrrc16a), mRNA	0.530748	0.0789815	0.00403442	0.799879	0.109775	0.607649
NM_001015010	Cib2	calcium and integrin binding family member 2 (Cib2), mRNA	0.530564	0.0598227	0.0118208	0.83211	0.0970122	0.822413
NM_198050	Kif27	kinesin family member 27 (Kif27), mRNA	0.530483	0.160887	0.0235127	0.885454	0.132591	0.970372
NM_001013203	Trim44	tripartite motif-containing 44 (Trim44), mRNA	0.530469	0.139808	0.00369784	0.900287	0.0821201	0.959983
NM_013070	Utrn	utrophin (Utrn), mRNA	0.530453	0.135506	0.00264305	0.93853	0.130767	0.99284
NM_001024340	Mcmdc2	minichromosome maintenance domain containing 2 (Mcmdc2), mRNA	0.530341	0.0437179	0.0433236	0.838325	0.244395	0.954613
NM_001127337	Brsk1	BR serine/threonine kinase 1 (Brsk1), mRNA	0.530151	0.0682291	0.00264305	1.07514	0.202352	0.993896
NM_001106304	Gprc5b	G protein-coupled receptor, class C, group 5, member B (Gprc5b), mRNA	0.529745	0.0717462	0.00225915	0.821838	0.110292	0.713495
NM_031040	Grm7	glutamate receptor, metabotropic 7 (Grm7), mRNA	0.529738	0.131477	0.00650636	0.886713	0.066223	0.9487
NM_198752	Kifc2	kinesin family member C2 (Kifc2), mRNA	0.529718	0.0500246	0.00104156	1.06034	0.0437998	0.996995
NM_001108357	Mob1b	MOB kinase activator 1B (Mob1b), mRNA	0.529172	0.148901	0.0210045	0.779502	0.233806	0.674954
NM_001107049	Ttc25	tetratricopeptide repeat domain 25 (Ttc25), mRNA	0.529118	0.183532	0.0465046	0.713727	0.163692	0.685115
NM_001130581	Fam227a	hypothetical LOC300074 (RGD1305939), mRNA	0.528818	0.147908	0.0100754	0.784003	0.196796	0.607963
NM_001105724	Rasa2	RAS p21 protein activator 2 (Rasa2), mRNA	0.528308	0.164576	0.0307492	0.63091	0.0754833	0.187099
NM_133318	Khdrbs2	KH domain containing, RNA binding, signal transduction associated 2 (Khdrbs2), mRNA	0.528214	0.109033	0.0344392	0.808673	0.105224	0.866663
NM_001014001	Cfap97	similar to RIKEN cDNA 4933411K20 (RGD1307325), mRNA	0.528213	0.181415	0.0324527	0.858469	0.186511	0.956475
NM_133401	Abcb1a	ATP-binding cassette, sub-family B (MDR/TAP), member 1A (Abcb1a), mRNA	0.528018	0.167723	0.00499467	1.01287	0.118202	0.998187
NM_001170603	Astn1	no definition	0.527889	0.0783482	0.00147371	0.913406	0.114466	0.979736
NM_001024360	Lrrc73	leucine rich repeat containing 73 (Lrrc73), mRNA	0.52743	0.0783551	0.00709664	1.20001	0.144405	0.811266
NM_001014107	Mospd1	motile sperm domain containing 1 (Mospd1), mRNA	0.527383	0.195037	0.0110776	0.709482	0.18637	0.33926
NM_001107548	Usp31	ubiquitin specific peptidase 31 (Usp31), mRNA	0.527199	0.114155	0.00188208	0.917274	0.0783735	0.981979
NM_012522	Cbs	cystathionine beta synthase (Cbs), mRNA	0.527089	0.0402137	0.00104156	1.05927	0.182421	0.996995
NM_001039013	Tle2	transducin-like enhancer of split 2 (Tle2), mRNA	0.52701	0.0836493	0.0140118	0.944603	0.0989641	0.998187
NM_053416	Strbp	spermatid perinuclear RNA binding protein (Strbp), mRNA	0.526884	0.140799	0.0033828	0.720355	0.0714675	0.195093
NM_001108901	Samd5	sterile alpha motif domain containing 5 (Samd5), mRNA	0.526744	0.140645	0.0359043	0.713393	0.110198	0.478378
NM_001124768; NM_001124769; NM_001124770; NM_012666	Tac1	tachykinin, precursor 1 (Tac1), transcript variant 2, mRNA; no definition; tachykinin, precursor 1 (Tac1), transcript variant 4, mRNA; tachykinin, precursor 1 (Tac1), transcript variant 1, mRNA	0.526405	0.143545	0.00264305	1.47694	0.565778	0.0968842
NM_001035007	Mbtps2	membrane-bound transcription factor peptidase, site 2 (Mbtps2), mRNA	0.526185	0.18484	0.0266192	0.731991	0.0764342	0.600904
NM_001170404	Zfp157	zinc finger protein 157 (Zfp157), mRNA	0.526058	0.117307	0.0169304	0.794239	0.137735	0.706544
NM_013165	Cckbr	cholecystokinin B receptor (Cckbr), mRNA	0.525882	0.182396	0.0194917	1.00663	0.219237	0.998187
NM_031575	Akt3	v-akt murine thymoma viral oncogene homolog 3 (Akt3), mRNA	0.525822	0.0881578	0.0033828	0.894267	0.0402018	0.954777
NM_031984	Calb1	calbindin 1 (Calb1), mRNA	0.52546	0.0893202	0.00104156	0.914481	0.0819445	0.979736
NM_001007750	Chpt1	choline phosphotransferase 1 (Chpt1), mRNA	0.525332	0.0733752	0.00437699	0.695712	0.0744525	0.1888
NM_019375	Sept3	septin 3 (Sept3), mRNA	0.525096	0.0803147	0.00104156	1.03407	0.172879	0.998187
NM_001271278; NM_001271279	Pknox2	PBX/knotted 1 homeobox 2 (Pknox2), transcript variant 1, mRNA; PBX/knotted 1 homeobox 2 (Pknox2), transcript variant 2, mRNA	0.524884	0.138952	0.00591236	0.897922	0.209447	0.963156
NM_053933; NM_053934; NM_053939; NM_053940; NM_053941; NM_053942; NM_199486; NM_199503; NM_199504; NM_199505; NM_199506; NM_199507; NM_199508; NM_199509; NM_201422	Pcdha4	no definition; no definition; no definition; no definition; no definition; protocadherin alpha 8 (Pcdha8), mRNA; no definition; no definition; no definition; no definition; no definition; no definition; protocadherin alpha 9 (Pcdha9), mRNA; protocadherin alpha subfamily C, 1 (Pcdhac1), mRNA; protocadherin alpha subfamily C, 2 (Pcdhac2), mRNA	0.524424	0.117998	0.007971	0.9753	0.111856	0.998187
NM_139097	Scn3b	sodium channel, voltage-gated, type III, beta subunit (Scn3b), mRNA	0.524126	0.103473	0.00147371	1.03535	0.0364103	0.998187
NM_001127682	Sh3bgr	SH3 domain binding glutamate-rich protein (Sh3bgr), mRNA	0.524064	0.131603	0.0425026	0.894393	0.0964231	0.98841
NM_001106171	Tox3	TOX high mobility group box family member 3 (Tox3), mRNA	0.523558	0.172566	0.00979983	0.933892	0.169665	0.996995
NM_031779	Apba1	amyloid beta (A4) precursor protein-binding, family A, member 1 (Apba1), mRNA	0.523509	0.0680387	0.00188208	0.961499	0.0923732	0.998187
NM_199409	Panx2	pannexin 2 (Panx2), mRNA	0.523489	0.0575399	0.000568775	1.03705	0.214226	0.998187
NM_001107506	Tshz3	teashirt zinc finger homeobox 3 (Tshz3), mRNA	0.523124	0.193003	0.0146948	0.891065	0.309783	0.976298
NM_019291	Car2	carbonic anhydrase 2 (Car2), mRNA	0.52302	0.0688008	0.00188208	0.731253	0.163686	0.322939
NM_053927	Epb41l3	erythrocyte membrane protein band 4.1-like 3 (Epb41l3), mRNA	0.522992	0.111862	0.00225915	0.796217	0.0531379	0.566891
NM_031751	Shank1	SH3 and multiple ankyrin repeat domains 1 (Shank1), mRNA	0.522989	0.100841	0.00188208	0.909003	0.164981	0.984659
NM_080405	Gli3	GLI family zinc finger 3 (Gli3), mRNA	0.522678	0.0942387	0.00953761	1.03982	0.0811558	0.998187
NM_001108922	Stk32c	serine/threonine kinase 32C (Stk32c), mRNA	0.522677	0.0612626	0.00188208	1.31434	0.224321	0.405342
NM_001191702	Zfhx4	zinc finger homeobox 4 (Zfhx4), mRNA	0.522279	0.153843	0.00621851	0.713945	0.169607	0.21689
NM_001107447	Rab11fip2	RAB11 family interacting protein 2 (class I) (Rab11fip2), mRNA	0.522209	0.0874724	0.00650636	0.985365	0.0712382	0.998187
NM_001271152	Paqr9	progestin and adipoQ receptor family member IX (Paqr9), mRNA	0.521823	0.111399	0.0217687	1.18443	0.123594	0.920538
NM_001108258	Gpr101	G protein-coupled receptor 101 (Gpr101), mRNA	0.521548	0.264431	0.023929	0.756584	0.355869	0.676533
NM_013192	Kcnj6	potassium inwardly-rectifying channel, subfamily J, member 6 (Kcnj6), mRNA	0.521248	0.168408	0.000568775	0.878808	0.11108	0.916472
NM_032062	Kalrn	kalirin, RhoGEF kinase (Kalrn), mRNA	0.521098	0.0884612	0.000568775	1.12414	0.171143	0.948574
NM_001134531	Zfp949	zinc finger protein 949 (Zfp949), mRNA	0.520957	0.198937	0.0372986	0.66533	0.193694	0.368797
NM_001106868	Hhatl	hedgehog acyltransferase-like (Hhatl), mRNA	0.520915	0.0708861	0.017343	0.921617	0.15947	0.996995
NM_053770	Sorbs2	sorbin and SH3 domain containing 2 (Sorbs2), mRNA	0.520717	0.158778	0.00147371	0.945859	0.102815	0.997876
NM_001014140	RGD1309676	similar to RIKEN cDNA 5730469M10 (RGD1309676), mRNA	0.520502	0.0362151	0.00188208	0.909925	0.130928	0.969577
NM_199407	Unc5c	unc-5 homolog C (C. elegans) (Unc5c), mRNA	0.520272	0.109055	0.00369784	0.791523	0.0485199	0.598297
NM_031554	Acvr2b	activin A receptor, type IIB (Acvr2b), mRNA	0.520146	0.132125	0.0449531	1.13396	0.0865877	0.985791
NM_012505	Atp1a2	ATPase, Na+/K+ transporting, alpha 2 polypeptide (Atp1a2), mRNA	0.520085	0.0675667	0.00499467	1.06812	0.115901	0.998187
NM_001039609	Fnbp1l	formin binding protein 1-like (Fnbp1l), mRNA	0.519643	0.166535	0.00563252	0.891323	0.116098	0.953626
NM_080691	Cacng3	calcium channel, voltage-dependent, gamma subunit 3 (Cacng3), mRNA	0.519396	0.136237	0.00532248	1.17758	0.179112	0.870105
NM_001134481	Plcxd2	phosphatidylinositol-specific phospholipase C, X domain containing 2 (Plcxd2), mRNA	0.519298	0.204135	0.00369784	0.850106	0.175364	0.819903
NM_001134503	Camsap2	calmodulin regulated spectrin-associated protein family, member 2 (Camsap2), mRNA	0.519179	0.139468	0.00301488	0.850241	0.11016	0.844486
NM_001013162	Scrn3	secernin 3 (Scrn3), mRNA	0.519052	0.123619	0.0247194	0.793853	0.0591782	0.815467
NM_001106095	Lig4	ligase IV, DNA, ATP-dependent (Lig4), mRNA	0.518961	0.192629	0.00767948	0.763767	0.178381	0.56141
NM_001107946	Hook1	hook microtubule-tethering protein 1 (Hook1), mRNA	0.518777	0.190899	0.00403442	0.777878	0.149279	0.51739
NM_020093	Park2	parkinson protein 2, E3 ubiquitin protein ligase (Park2), mRNA	0.51864	0.155809	0.0345739	1.00584	0.0828267	0.998187
NM_013131	Nr3c2	nuclear receptor subfamily 3, group C, member 2 (Nr3c2), mRNA	0.518481	0.108807	0.0033828	0.871451	0.076953	0.913522
NM_001039341	Dgke	diacylglycerol kinase, epsilon 64kDa (Dgke), mRNA	0.518106	0.103693	0.00369784	0.793624	0.0716229	0.626377
NM_031662	Camkk1	calcium/calmodulin-dependent protein kinase kinase 1, alpha (Camkk1), mRNA	0.517651	0.0987997	0.00301488	1.06515	0.145412	0.993739
NM_001171177	Tmtc2	no definition	0.516927	0.175812	0.0165025	0.684948	0.147174	0.353189
NM_017174	Pla2g5	phospholipase A2, group V (Pla2g5), mRNA	0.516148	0.385076	0.0457958	0.544715	0.473084	0.24702
NM_001108174	Snx14	sorting nexin 14 (Snx14), mRNA	0.51604	0.143776	0.00468808	0.872963	0.157746	0.916133
NM_013219	Cadps	Ca++-dependent secretion activator (Cadps), mRNA	0.515965	0.098922	0.00188208	0.924429	0.0635622	0.985791
NM_001113409; NM_181092	Syngap1	synaptic Ras GTPase activating protein 1 (Syngap1), transcript variant 2, mRNA; synaptic Ras GTPase activating protein 1 (Syngap1), transcript variant 1, mRNA	0.515768	0.083796	0.00104156	1.21454	0.155068	0.760145
NM_001108770	Ccpg1	cell cycle progression 1 (Ccpg1), mRNA	0.515413	0.121093	0.00403442	0.767261	0.0672284	0.438457
NM_172041; NM_172042	Kcnk2	potassium channel, subfamily K, member 2 (Kcnk2), transcript variant 1, mRNA; potassium channel, subfamily K, member 2 (Kcnk2), transcript variant 2, mRNA	0.515254	0.0932775	0.00468808	1.54379	0.289806	0.0926836
NM_001107940	Megf9	multiple EGF-like-domains 9 (Megf9), mRNA	0.514982	0.200849	0.007971	0.713978	0.167398	0.227088
NM_182672	Cbr4	no definition	0.514954	0.0752635	0.0219912	0.92702	0.124817	0.998187
NM_022710	Pde1b	phosphodiesterase 1B, calmodulin-dependent (Pde1b), mRNA	0.514902	0.111584	0.00104156	1.50176	0.39241	0.0785914
NM_001107666	Ttc14	tetratricopeptide repeat domain 14 (Ttc14), mRNA	0.514498	0.18385	0.00825836	0.782098	0.184507	0.568356
NM_153305	Fzd9	frizzled class receptor 9 (Fzd9), mRNA	0.514384	0.0907465	0.0149357	1.31127	0.263442	0.654303
NM_001276472	Hmgcll1	3-hydroxymethyl-3-methylglutaryl-CoA lyase-like 1 (Hmgcll1), mRNA	0.514363	0.103293	0.0105715	0.759908	0.0943286	0.553228
NM_001277060	Cep162	centrosomal protein 162 (Cep162), mRNA	0.514296	0.167051	0.0251583	0.741586	0.193019	0.591893
NM_001101805; NM_001102383	Pds5b	PDS5, regulator of cohesion maintenance, homolog B (S. cerevisiae) (Pds5b), transcript variant 2, mRNA; PDS5, regulator of cohesion maintenance, homolog B (S. cerevisiae) (Pds5b), transcript variant 1, mRNA	0.513614	0.142144	0.00147371	0.864295	0.0443719	0.870105
NM_001025760	Zkscan1	zinc finger with KRAB and SCAN domains 1 (Zkscan1), mRNA	0.512995	0.143608	0.0133298	0.674873	0.116671	0.197145
NM_001108399	Pbx4	pre-B-cell leukemia homeobox 4 (Pbx4), mRNA	0.512844	0.0882946	0.0360046	0.982294	0.171592	0.998187
NM_024365	Htr6	5-hydroxytryptamine (serotonin) receptor 6, G protein-coupled (Htr6), mRNA	0.5128	0.10483	0.0324527	1.46866	0.0789335	0.49667
NM_001257345	Pcmtd1	protein-L-isoaspartate (D-aspartate) O-methyltransferase domain containing 1 (Pcmtd1), mRNA	0.51189	0.127697	0.000568775	0.816409	0.0964652	0.692189
NM_001047893	Shroom2	shroom family member 2 (Shroom2), mRNA	0.511844	0.0901109	0.00147371	0.885753	0.0741651	0.929078
NM_001106571	Lhx2	LIM homeobox 2 (Lhx2), mRNA	0.511531	0.132088	0.00264305	1.06141	0.152592	0.996995
NM_001109563	LOC689986	no definition	0.51144	0.143886	0.00188208	0.901595	0.0505269	0.96167
NM_001106043	Dleu7	deleted in lymphocytic leukemia, 7 (Dleu7), mRNA	0.511172	0.065293	0.0215845	0.741848	0.146214	0.735572
NM_033499	Scrg1	stimulator of chondrogenesis 1 (Scrg1), mRNA	0.511051	0.0559084	0.0146948	0.946692	0.118134	0.998187
NM_001108675	Col9a2	collagen, type IX, alpha 2 (Col9a2), mRNA	0.511002	0.148193	0.00709664	0.698428	0.146367	0.263851
NM_001191802	Zfp445	zinc finger protein 445 (Zfp445), mRNA	0.510735	0.172558	0.00301488	0.827994	0.126032	0.754602
NM_001025710	Fam126b	family with sequence similarity 126, member B (Fam126b), mRNA	0.510424	0.176687	0.0128244	0.68618	0.115814	0.24686
NM_001106665	Ttc39b	tetratricopeptide repeat domain 39B (Ttc39b), mRNA	0.5104	0.117341	0.0171542	0.837156	0.14807	0.892879
NM_001108288	Trim37	tripartite motif-containing 37 (Trim37), mRNA	0.510131	0.0640096	0.00681685	0.94785	0.0812886	0.998187
NM_001100862	Fam13a	family with sequence similarity 13, member A (Fam13a), mRNA	0.509991	0.128145	0.0208341	0.730201	0.114866	0.597917
NM_001191887	Aff3	AF4/FMR2 family, member 3 (Aff3), mRNA	0.509729	0.0612761	0.000568775	1.06841	0.159568	0.992406
[truncated: 684 more rows]
