# Supplementary material for: Differential gene expression in the contralateral hemisphere of the rat brain after focal ischemia
Source: Sci Rep. 2023 Jan 11;13:573. doi: 10.1038/s41598-023-27663-8 (PMC9834327; doi:10.1038/s41598-023-27663-8)
Supplement: Supplementary file 8 — Supplementary Table S5. [file 41598_2023_27663_MOESM8_ESM.xlsx]

## Sheet: Лист1
Journal	Scientific Reports
Authors	Ivan B. Filippenkov 1,*, Julia A. Remizova 1, Alina E. Denisova 2, Vasily V. Stavchansky 1, Ksenia D. Golovina 1, Leonid V. Gubsky 2,3, Svetlana A. Limborska 1 and Lyudmila V. Dergunova 1
Title	Differential Gene Expression in the Contralateral Hemisphere of the Rat Brain after Focal Ischemia
Affiliations	1Institute of Molecular Genetics of National Research Center “Kurchatov Institute”, Kurchatov Sq. 2, 123182 Moscow, Russia
	2Department of Neurology, Neurosurgery and Medical Genetics, Pirogov Russian National Research Medical University, Ostrovitianov str. 1, 117997 Moscow, Russia
	3Federal Center for the Brain and Neurotechnologies, Federal Biomedical Agency, Ostrovitianov str. 1, Building 10, 117997 Moscow, Russia
Correspondence to:	* Ivan B. Filippenkov, E. mail: Filippenkov@img.ras.ru, Phone: +7(499)1961858, Fax: +7(499)1960221.
Table S5. Genes that were DEGs for the comparison IR-c vs. SO-l but non-DEGs for IR-i vs. SO-r
RefSeq ID	Gene symbol	Description	IR-i vs. SO-r			IR-c vs. SO-l
			Ratio	±SE	Padj	Ratio	±SE	Padj
NM_001106015	Pla2g3	phospholipase A2, group III (Pla2g3), mRNA	1.36729	0.6512	0.437254	2.82851	0.620215	0.00615652
NM_181381	Abcg2	ATP-binding cassette, subfamily G (WHITE), member 2 (Abcg2), mRNA	0.956006	0.192667	0.924619	2.00859	0.377809	0.03776
NM_019361	Arc	activity-regulated cytoskeleton-associated protein (Arc), mRNA	1.0856	0.191419	0.797545	2.00522	0.645517	0.00615652
NM_012870	Tnfrsf11b	tumor necrosis factor receptor superfamily, member 11b (Tnfrsf11b), mRNA	1.10482	0.18066	0.785198	1.96574	0.347358	0.0158804
NM_022266	Ctgf	connective tissue growth factor (Ctgf), mRNA	1.14298	0.269744	0.647505	1.88581	0.662487	0.00615652
NM_001191709	Iqgap3	IQ motif containing GTPase activating protein 3 (Iqgap3), mRNA	0.97983	0.414554	0.964037	1.87852	0.320717	0.03776
NM_138838	Pou3f1	no definition	0.666212	0.253664	0.0916203	1.83262	0.571098	0.00615652
NM_133581	Wfdc1	WAP four-disulfide core domain 1 (Wfdc1), mRNA	1.43805	0.218759	0.142513	1.77225	0.306454	0.0115592
NM_021680	Nxph4	neurexophilin 4 (Nxph4), mRNA	0.9355	0.173635	0.84814	1.73242	0.436682	0.0404571
NM_031721	Htra1	HtrA serine peptidase 1 (Htra1), mRNA	1.22456	0.0798841	0.406819	1.70647	0.313885	0.00615652
NM_001012174	Fkbp5	FK506 binding protein 5 (Fkbp5), mRNA	1.15651	0.174837	0.58459	1.61279	0.389538	0.0115592
NM_017139	Penk	no definition	1.52698	0.46566	0.0718333	1.58746	0.395103	0.0430177
NM_057196	Baiap2	BAI1-associated protein 2 (Baiap2), mRNA	0.754281	0.127328	0.219467	1.5752	0.255987	0.0274065
NM_001100723	Adpgk	ADP-dependent glucokinase (Adpgk), mRNA	0.98803	0.21188	0.975283	0.65044	0.0701788	0.0300364
NM_001012740	Cbln2	cerebellin 2 precursor (Cbln2), mRNA	0.808542	0.122674	0.449662	0.587747	0.117113	0.024
NM_012760	Plagl1	pleiomorphic adenoma gene-like 1 (Plagl1), mRNA	1.00995	0.148695	0.979292	0.574467	0.282514	0.0404571
NM_001109127	Cbln1	cerebellin 1 precursor (Cbln1), mRNA	0.748984	0.30421	0.31242	0.558467	0.207269	0.00615652
NM_031628	Nr4a3	nuclear receptor subfamily 4, group A, member 3 (Nr4a3), mRNA	0.600837	0.157613	0.059727	0.556941	0.159944	0.03776
NM_001107473	Zim1	zinc finger, imprinted 1 (Zim1), mRNA	0.553843	0.191549	0.0558295	0.538095	0.164166	0.0483512
NM_053749	Aurkb	aurora kinase B (Aurkb), mRNA	0.744668	0.390158	0.339355	0.537594	0.177723	0.0200496
NM_199370	Krt8	keratin 8 (Krt8), mRNA	0.646563	0.305295	0.126412	0.535201	0.135582	0.024
NM_133289	Scn9a	sodium channel, voltage-gated, type IX, alpha subunit (Scn9a), mRNA	0.585511	0.264233	0.0657415	0.532421	0.21682	0.0325986
NM_016992	Avp	arginine vasopressin (Avp), mRNA	0.720922	0.388929	0.199891	0.524161	0.474117	0.0354
NM_133527	Folr1	folate receptor 1 (adult) (Folr1), mRNA	0.58752	0.409262	0.0543828	0.497149	0.435297	0.00615652
NM_053988	Calb2	calbindin 2 (Calb2), mRNA	0.937947	0.335586	0.841129	0.468831	0.174311	0.00615652
NM_001191052	Tcf7l2	transcription factor 7-like 2 (T-cell specific, HMG-box) (Tcf7l2), mRNA	0.866909	0.425485	0.659555	0.463182	0.131428	0.00615652
NM_017110	Cartpt	CART prepropeptide (Cartpt), mRNA	0.661517	0.308243	0.142121	0.415909	0.139536	0.00615652
NM_031686	Scn7a	sodium channel, voltage-gated, type VII, alpha subunit (Scn7a), mRNA	0.691779	0.636592	0.315247	0.415716	0.225272	0.0300364
NM_080410	Sytl4	synaptotagmin-like 4 (Sytl4), mRNA	0.590422	0.293471	0.106828	0.414335	0.236824	0.0274065
NM_001107471	Cnot3	CCR4-NOT transcription complex, subunit 3 (Cnot3), mRNA	1.22906	0.105496	0.491529	0.362356	0.127032	0.00615652
NM_053587	S100a9	S100 calcium binding protein A9 (S100a9), mRNA	0.753948	0.420212	0.466865	0.263601	0.103241	0.0404571
NM_053656	P2rx2	purinergic receptor P2X, ligand-gated ion channel, 2 (P2rx2), mRNA	0.52415	0.282126	0.138104	0.241993	0.132365	0.0300364
NM_012740	Th	tyrosine hydroxylase (Th), mRNA	0.537389	0.260149	0.0696993	0.22489	0.142381	0.00615652
NM_012625	Pmch	pro-melanin-concentrating hormone (Pmch), mRNA	0.300717	0.19922	0.15008	0.151515	0.0728839	0.0158804
Only those genes that decrease the expression of more than 1.5-fold from the baseline value and whose p-value lower 0.05 were selected for analysis.
Only those genes that increase the expression of more than 1.5-fold from the baseline value and whose p-value lower 0.05 were selected for analysis.
