# Supplementary material for: Differential gene expression in the contralateral hemisphere of the rat brain after focal ischemia
Source: Sci Rep. 2023 Jan 11;13:573. doi: 10.1038/s41598-023-27663-8 (PMC9834327; doi:10.1038/s41598-023-27663-8)
Supplement: Supplementary file 9 — Supplementary Table S6. [file 41598_2023_27663_MOESM9_ESM.xlsx]

## Sheet: Лист1
Journal	Scientific Reports
Authors	Ivan B. Filippenkov 1,*, Julia A. Remizova 1, Alina E. Denisova 2, Vasily V. Stavchansky 1, Ksenia D. Golovina 1, Leonid V. Gubsky 2,3, Svetlana A. Limborska 1 and Lyudmila V. Dergunova 1
Title	Differential Gene Expression in the Contralateral Hemisphere of the Rat Brain after Focal Ischemia
Affiliations	1Institute of Molecular Genetics of National Research Center “Kurchatov Institute”, Kurchatov Sq. 2, 123182 Moscow, Russia
	2Department of Neurology, Neurosurgery and Medical Genetics, Pirogov Russian National Research Medical University, Ostrovitianov str. 1, 117997 Moscow, Russia
	3Federal Center for the Brain and Neurotechnologies, Federal Biomedical Agency, Ostrovitianov str. 1, Building 10, 117997 Moscow, Russia
Correspondence to:	* Ivan B. Filippenkov, E. mail: Filippenkov@img.ras.ru, Phone: +7(499)1961858, Fax: +7(499)1960221.
Table S6. Analysis of the functional annotations of DEGs using GSEA
Category	Pathway Name	IR-c vs. SO-l (DEGs' cut-off>1.5)					IR-i vs. SO-r (DEGs' cut-off>3.5)					IR-c vs. SO-l (DEGs' cut-off>3.5)
		number of DEGs		FDR q-value	Up/(Up+Down), %	Down/(Up+Down), %	number of DEGs		FDR q-value	Up/(Up+Down), %	Down/(Up+Down), %	number of DEGs		FDR q-value	Up/(Up+Down), %	Down/(Up+Down), %
		up	down				up	down				up	down
WP_OREXIN_RECEPTOR_PATHWAY	Orexin receptor pathway	11	3	7.28e-12	78.5714	21.4286	19	3	2.75e-16	86.3636	13.6364	2	1	0.0182	66.6667	33.3333
PID_AP1_PATHWAY	AP-1 transcription factor network	9	2	7.77e-12	81.8182	18.1818	15	0	1.31e-13	100	0	2	1	0.00686	66.6667	33.3333
WP_IL18_SIGNALING_PATHWAY	IL-18 signaling pathway	15	0	5.56e-10	100	0	31	0	6.09e-20	100	0	4	0	0.00761	100	0
PID_IL6_7_PATHWAY	IL6-mediated signaling events	8	0	1.12e-08	100	0	12	0	7.92e-12	100	0
REACTOME_SIGNALING_BY_RECEPTOR_TYROSINE_KINASES	Signaling by Receptor Tyrosine Kinases	15	2	2.41e-08	88.2353	11.7647	27	3	8.39e-12	90	10
REACTOME_CYTOKINE_SIGNALING_IN_IMMUNE_SYSTEM	Cytokine Signaling in Immune system	18	1	5.22e-08	94.7368	5.26316	56	0	1.13e-28	100	0
WP_VEGFAVEGFR2_SIGNALING_PATHWAY	VEGFA-VEGFR2 signaling pathway	13	2	1.38e-07	86.6667	13.3333	29	1	1.31e-13	96.6667	3.33333	4	0	0.0182	100	0
REACTOME_INTERLEUKIN_4_AND_INTERLEUKIN_13_SIGNALING	Interleukin-4 and Interleukin-13 signaling	9	0	2.77e-07	100	0	23	0	9.35e-21	100	0
WP_SPINAL_CORD_INJURY	Spinal cord injury	9	0	4.58e-07	100	0	17	0	1.62e-12	100	0
PID_ATF2_PATHWAY	ATF-2 transcription factor network	6	1	1.22e-06	85.7143	14.2857	10	0	2.91e-08	100	0	2	1	0.00686	66.6667	33.3333
WP_VITAMIN_D_RECEPTOR_PATHWAY	Vitamin D receptor pathway	6	4	1.25e-06	60	40	15	1	8.85e-09	93.75	6.25
REACTOME_TRANSPORT_OF_SMALL_MOLECULES	Transport of small molecules	11	6	1.67e-06	64.7059	35.2941
WP_SLEEP_REGULATION	Sleep regulation	4	2	2.12e-06	66.6667	33.3333
KEGG_MAPK_SIGNALING_PATHWAY	MAPK signaling pathway	10	1	2.61e-06	90.9091	9.09091	20	2	1.68e-11	90.9091	9.09091
WP_NETWORK_MAP_OF_SARSCOV2_SIGNALING_PATHWAY	Network map of SARS-CoV-2 signaling pathway	10	0	4.73e-06	100	0	26	0	3.12e-17	100	0
REACTOME_GPCR_LIGAND_BINDING	GPCR ligand binding	7	6	9.3e-06	53.8462	46.1538	24	4	1.73e-11	85.7143	14.2857
REACTOME_SIGNALING_BY_INTERLEUKINS	Signaling by Interleukins	12	1	9.3e-06	92.3077	7.69231	45	0	9.32e-27	100	0
REACTOME_SIGNALING_BY_NTRKS	Signaling by NTRKs	7	1	1.23e-05	87.5	12.5
REACTOME_NUCLEAR_EVENTS_KINASE_AND_TRANSCRIPTION_FACTOR_ACTIVATION	Nuclear Events (kinase and transcription factor activation)	6	0	2.31e-05	100	0
WP_CIRCADIAN_RHYTHM_GENES	Circadian rhythm genes	6	3	2.31e-05	66.6667	33.3333
REACTOME_RNA_POLYMERASE_II_TRANSCRIPTION	RNA Polymerase II Transcription	13	8	2.31e-05	61.9048	38.0952
REACTOME_SIGNALING_BY_GPCR	Signaling by GPCR	8	7	2.31e-05	53.3333	46.6667	32	8	9.69e-16	80	20
NABA_MATRISOME	Ensemble of genes encoding extracellular matrix and extracellular matrix-associated proteins	12	6	2.31e-05	66.6667	33.3333	64	5	8.14e-32	92.7536	7.24638
PID_ERBB1_DOWNSTREAM_PATHWAY	ErbB1 downstream signaling	7	0	2.8e-05	100	0
REACTOME_TOLL_LIKE_RECEPTOR_CASCADES	Toll-like Receptor Cascades	6	2	2.8e-05	75	25	13	0	4.1e-07	100	0
PID_HIF1_TFPATHWAY	HIF-1-alpha transcription factor network	6	0	2.95e-05	100	0	9	0	9.53e-07	100	0
WP_ONCOSTATIN_M_SIGNALING_PATHWAY	Oncostatin M signaling pathway	6	0	2.95e-05	100	0	9	0	9.53e-07	100	0
WP_MYOMETRIAL_RELAXATION_AND_CONTRACTION_PATHWAYS	Myometrial relaxation and contraction pathways	7	1	2.95e-05	87.5	12.5	12	4	1.08e-09	75	25
WP_GASTRIN_SIGNALING_PATHWAY	Gastrin signaling pathway	7	0	4.23e-05	100	0	11	0	1.1e-06	100	0
REACTOME_NGF_STIMULATED_TRANSCRIPTION	NGF-stimulated transcription	5	0	4.92e-05	100	0
REACTOME_SLC_MEDIATED_TRANSMEMBRANE_TRANSPORT	SLC-mediated transmembrane transport	4	5	7.51e-05	44.4444	55.5556
WP_MAPK_SIGNALING_PATHWAY	MAPK signaling pathway	8	1	7.51e-05	88.8889	11.1111	17	2	1.77e-09	89.4737	10.5263
PID_NFAT_TFPATHWAY	Calcineurin-regulated NFAT-dependent transcription in lymphocytes	5	0	8.77e-05	100	0
PID_REG_GR_PATHWAY	Glucocorticoid receptor regulatory network	6	0	8.77e-05	100	0
REACTOME_CLASS_A_1_RHODOPSIN_LIKE_RECEPTORS	Class A/1 (Rhodopsin-like receptors)	6	4	8.77e-05	60	40	21	2	1.24e-10	91.3043	8.69565
BIOCARTA_ARENRF2_PATHWAY	Oxidative Stress Induced Gene Expression Via Nrf2	4	0	9.39e-05	100	0
WP_HAIR_FOLLICLE_DEVELOPMENT_CYTODIFFERENTIATION_PART_3_OF_3	Hair follicle development: cytodifferentiation - part 3 of 3	5	1	0.000132	83.3333	16.6667
WP_PHOTODYNAMIC_THERAPYINDUCED_NFE2L2_NRF2_SURVIVAL_SIGNALING	Photodynamic therapy-induced NFE2L2 (NRF2) survival signaling	4	0	0.000157	100	0
WP_MALIGNANT_PLEURAL_MESOTHELIOMA	Malignant pleural mesothelioma	9	2	0.000157	81.8182	18.1818	22	0	1.27e-07	100	0
WP_CCL18_SIGNALING_PATHWAY	CCL18 signaling pathway	5	0	0.000232	100	0
WP_COMPLEMENT_AND_COAGULATION_CASCADES	Complement and coagulation cascades	4	1	0.000293	80	20	8	0	4.1e-07	100	0
WP_OVERLAP_BETWEEN_SIGNAL_TRANSDUCTION_PATHWAYS_CONTRIBUTING_TO_LMNA_LAMINOPATHIES	Overlap between signal transduction pathways contributing to LMNA laminopathies	4	1	0.000311	80	20
REACTOME_TRANSPORT_OF_INORGANIC_CATIONS_ANIONS_AND_AMINO_ACIDS_OLIGOPEPTIDES	Transport of inorganic cations/anions and amino acids/oligopeptides	3	3	0.000312	50	50
REACTOME_LEISHMANIA_INFECTION	Leishmania infection	6	3	0.000312	66.6667	33.3333	19	5	5.3e-12	79.1667	20.8333
WP_NUCLEAR_RECEPTORS_METAPATHWAY	Nuclear receptors meta-pathway	9	0	0.000425	100	0	20	0	1.48e-08	100	0
PID_AVB3_OPN_PATHWAY	Osteopontin-mediated events	4	0	0.000461	100	0	7	0	8.91e-07	100	0
WP_MONOAMINE_TRANSPORT	Monoamine transport	3	1	0.000514	75	25
KEGG_COMPLEMENT_AND_COAGULATION_CASCADES	Complement and coagulation cascades	4	1	0.000544	80	20
WP_WHITE_FAT_CELL_DIFFERENTIATION	White fat cell differentiation	4	0	0.000559	100	0
REACTOME_INTERFERON_ALPHA_BETA_SIGNALING	Interferon alpha/beta signaling	5	0	0.000602	100	0
PID_HIF2PATHWAY	HIF-2-alpha transcription factor network	4	0	0.000607	100	0
REACTOME_REGULATION_OF_INSULIN_LIKE_GROWTH_FACTOR_IGF_TRANSPORT_AND_UPTAKE_BY_INSULIN_LIKE_GROWTH_FACTOR_BINDING_PROTEINS_IGFBPS	Regulation of Insulin-like Growth Factor (IGF) transport and uptake by Insulin-like Growth Factor Binding Proteins (IGFBPs)	5	1	0.000639	83.3333	16.6667
NABA_MATRISOME_ASSOCIATED	Ensemble of genes encoding ECM-associated proteins including ECM-affilaited proteins, ECM regulators and secreted factors	8	5	0.000639	61.5385	38.4615	48	3	1.72e-23	94.1176	5.88235
REACTOME_INNATE_IMMUNE_SYSTEM	Innate Immune System	14	2	0.000642	87.5	12.5	71	4	1.5e-34	94.6667	5.33333
WP_CHROMOSOMAL_AND_MICROSATELLITE_INSTABILITY_IN_COLORECTAL_CANCER	Chromosomal and microsatellite instability in colorectal cancer	4	1	0.00067	80	20	9	1	2.37e-07	90	10
WP_HOSTPATHOGEN_INTERACTION_OF_HUMAN_CORONAVIRUSES_MAPK_SIGNALING	Host-pathogen interaction of human coronaviruses - MAPK signaling	4	0	0.000698	100	0
WP_PROLACTIN_SIGNALING_PATHWAY	Prolactin signaling pathway	5	0	0.000737	100	0
REACTOME_MUSCLE_CONTRACTION	Muscle contraction	3	4	0.000748	42.8571	57.1429
REACTOME_ADORA2B_MEDIATED_ANTI_INFLAMMATORY_CYTOKINES_PRODUCTION	ADORA2B mediated anti-inflammatory cytokines production	3	3	0.000833	50	50
WP_TGFBETA_SIGNALING_PATHWAY	TGF-beta signaling pathway	6	0	0.000833	100	0	14	0	8.71e-09	100	0
WP_TRANSCRIPTIONAL_CASCADE_REGULATING_ADIPOGENESIS	Transcriptional cascade regulating adipogenesis	3	0	0.000851	100	0
PID_BETA_CATENIN_NUC_PATHWAY	Regulation of nuclear beta catenin signaling and target gene transcription	4	1	0.00087	80	20
WP_IL5_SIGNALING_PATHWAY	IL-5 signaling pathway	4	0	0.000921	100	0
PID_P53_DOWNSTREAM_PATHWAY	Direct p53 effectors	6	0	0.000921	100	0	17	0	1.38e-11	100	0
REACTOME_HEMOSTASIS	Hemostasis	9	3	0.000921	75	25	44	5	1.27e-23	89.7959	10.2041
PID_SMAD2_3NUCLEAR_PATHWAY	Regulation of nuclear SMAD2/3 signaling	5	0	0.000922	100	0
WP_IL2_SIGNALING_PATHWAY	IL-2 signaling pathway	4	0	0.00109	100	0
REACTOME_G_ALPHA_S_SIGNALLING_EVENTS	G alpha (s) signalling events	3	3	0.00114	50	50
WP_NEUROINFLAMMATION_AND_GLUTAMATERGIC_SIGNALING	Neuroinflammation and glutamatergic signaling	4	2	0.00114	66.6667	33.3333	10	5	2.58e-09	66.6667	33.3333
WP_LET7_INHIBITION_OF_ES_CELL_REPROGRAMMING	let-7 inhibition of ES cell reprogramming	3	0	0.00117	100	0
REACTOME_ESR_MEDIATED_SIGNALING	ESR-mediated signaling	7	0	0.00129	100	0
BIOCARTA_CDMAC_PATHWAY	Cadmium induces DNA synthesis and proliferation in macrophages	3	0	0.00138	100	0
WP_MAPK_PATHWAY_IN_CONGENITAL_THYROID_CANCER	MAPK pathway in congenital thyroid cancer	3	0	0.00138	100	0
WP_BREAST_CANCER_PATHWAY	Breast cancer pathway	5	1	0.00166	83.3333	16.6667
REACTOME_MYD88_INDEPENDENT_TLR4_CASCADE	MyD88-independent TLR4 cascade	5	0	0.00183	100	0
BIOCARTA_CARDIACEGF_PATHWAY	Role of EGF Receptor Transactivation by GPCRs in Cardiac Hypertrophy	3	0	0.00192	100	0
WP_SUDDEN_INFANT_DEATH_SYNDROME_SIDS_SUSCEPTIBILITY_PATHWAYS	Sudden infant death syndrome (SIDS) susceptibility pathways	3	3	0.00197	50	50
REACTOME_MAPK_FAMILY_SIGNALING_CASCADES	MAPK family signaling cascades	7	1	0.00212	87.5	12.5
KEGG_TOLL_LIKE_RECEPTOR_SIGNALING_PATHWAY	Toll-like receptor signaling pathway	5	0	0.0022	100	0	11	0	4.1e-07	100	0
REACTOME_TOLL_LIKE_RECEPTOR_TLR1_TLR2_CASCADE	Toll Like Receptor TLR1:TLR2 Cascade	4	1	0.00228	80	20
WP_TOLLLIKE_RECEPTOR_SIGNALING_PATHWAY	Toll-like receptor signaling pathway	5	0	0.00236	100	0	11	0	4.82e-07	100	0
WP_HYPERTROPHY_MODEL	Hypertrophy model	2	1	0.00247	66.6667	33.3333						2	0	0.0182	100	0
WP_RANKLRANK_SIGNALING_PATHWAY	RANKL/RANK signaling pathway	3	1	0.00251	75	25
PID_FGF_PATHWAY	FGF signaling pathway	4	0	0.00251	100	0
PID_IL2_1PATHWAY	IL2-mediated signaling events	4	0	0.00251	100	0
REACTOME_TP53_REGULATES_TRANSCRIPTION_OF_ADDITIONAL_CELL_CYCLE_GENES_WHOSE_EXACT_ROLE_IN_THE_P53_PATHWAY_REMAIN_UNCERTAIN	TP53 regulates transcription of additional cell cycle genes whose exact role in the p53 pathway remain uncertain	1	2	0.00268	33.3333	66.6667
WP_IMATINIB_AND_CHRONIC_MYELOID_LEUKEMIA	Imatinib and chronic myeloid leukemia	3	0	0.00268	100	0
REACTOME_REGULATION_OF_TLR_BY_ENDOGENOUS_LIGAND	Regulation of TLR by endogenous ligand	2	1	0.00268	66.6667	33.3333						1	1	0.0182	50	50
REACTOME_IRON_UPTAKE_AND_TRANSPORT	Iron uptake and transport	4	0	0.00292	100	0
WP_TGFBETA_RECEPTOR_SIGNALING	TGF-beta receptor signaling	4	0	0.00292	100	0	9	1	2.53e-08	90	10
REACTOME_PLATELET_ACTIVATION_SIGNALING_AND_AGGREGATION	Platelet activation, signaling and aggregation	5	2	0.00303	71.4286	28.5714	19	2	7.46e-11	90.4762	9.52381
BIOCARTA_GLEEVEC_PATHWAY	Inhibition of Cellular Proliferation by Gleevec	3	0	0.00339	100	0
KEGG_COLORECTAL_CANCER	Colorectal cancer	3	1	0.00363	75	25
WP_TGFBETA_RECEPTOR_SIGNALING_IN_SKELETAL_DYSPLASIAS	TGF-beta receptor signaling in skeletal dysplasias	4	0	0.00363	100	0	9	1	4.69e-08	90	10
KEGG_NEUROACTIVE_LIGAND_RECEPTOR_INTERACTION	Neuroactive ligand-receptor interaction	5	2	0.00375	71.4286	28.5714
WP_ENDOMETRIAL_CANCER	Endometrial cancer	3	1	0.00379	75	25
PID_CD8_TCR_DOWNSTREAM_PATHWAY	Downstream signaling in na&#xef;ve CD8+ T cells	4	0	0.00423	100	0
WP_HIPPOMERLIN_SIGNALING_DYSREGULATION	Hippo-Merlin signaling dysregulation	4	1	0.00431	80	20
REACTOME_DOPAMINE_RECEPTORS	Dopamine receptors	2	0	0.00465	100	0
PID_TELOMERASE_PATHWAY	Regulation of Telomerase	4	0	0.00465	100	0
KEGG_LEUKOCYTE_TRANSENDOTHELIAL_MIGRATION	Leukocyte transendothelial migration						11	0	1.28e-06	100	0
REACTOME_DISEASES_OF_SIGNAL_TRANSDUCTION_BY_GROWTH_FACTOR_RECEPTORS_AND_SECOND_MESSENGERS	Diseases of signal transduction by growth factor receptors and second messengers						19	1	1.27e-06	95	5
KEGG_DILATED_CARDIOMYOPATHY	Dilated cardiomyopathy						5	5	1.18e-06	50	50
NABA_ECM_AFFILIATED	Genes encoding proteins affiliated structurally or functionally to extracellular matrix proteins						12	1	1.06e-06	92.3077	7.69231
KEGG_HEMATOPOIETIC_CELL_LINEAGE	Hematopoietic cell lineage						9	1	8.91e-07	90	10
KEGG_NATURAL_KILLER_CELL_MEDIATED_CYTOTOXICITY	Natural killer cell mediated cytotoxicity						12	0	8.34e-07	100	0
REACTOME_PLATELET_HOMEOSTASIS	Platelet homeostasis						6	4	8.23e-07	60	40
REACTOME_ELASTIC_FIBRE_FORMATION	Elastic fibre formation						6	2	6.96e-07	75	25
REACTOME_ADAPTIVE_IMMUNE_SYSTEM	Adaptive Immune System						26	3	6.47e-07	89.6552	10.3448
PID_INTEGRIN2_PATHWAY	Beta2 integrin cell surface interactions						7	0	5.76e-07	100	0
BIOCARTA_LYMPHOCYTE_PATHWAY	Adhesion Molecules on Lymphocyte						5	0	5.19e-07	100	0
WP_MACROPHAGE_MARKERS	Macrophage markers						5	0	5.19e-07	100	0
WP_OVERVIEW_OF_PROINFLAMMATORY_AND_PROFIBROTIC_MEDIATORS	Overview of proinflammatory and profibrotic mediators						12	0	4.25e-07	100	0
REACTOME_G_ALPHA_Q_SIGNALLING_EVENTS	G alpha (q) signalling events						12	3	4.1e-07	80	20
PID_P73PATHWAY	p73 transcription factor network						10	0	4.1e-07	100	0
PID_AMB2_NEUTROPHILS_PATHWAY	amb2 Integrin signaling						8	0	3.7e-07	100	0
KEGG_CELL_CYCLE	Cell cycle						12	0	3.54e-07	100	0
PID_INTEGRIN_CS_PATHWAY	Integrin family cell surface interactions						5	2	2.89e-07	71.4286	28.5714
WP_CELL_CYCLE	Cell cycle						12	0	2.76e-07	100	0
BIOCARTA_RACC_PATHWAY	Ion Channels and Their Functional Role in Vascular Endothelium						1	5	2.4e-07	16.6667	83.3333
WP_IL4_SIGNALING_PATHWAY	IL-4 signaling pathway						9	0	2.39e-07	100	0
WP_IL1_AND_MEGAKARYOCYTES_IN_OBESITY	IL1 and megakaryocytes in obesity						7	0	2.28e-07	100	0
REACTOME_PEPTIDE_LIGAND_BINDING_RECEPTORS	Peptide ligand-binding receptors						14	1	1.48e-07	93.3333	6.66667
WP_APOPTOSIS_MODULATION_AND_SIGNALING	Apoptosis modulation and signaling						11	0	1.43e-07	100	0
NABA_ECM_GLYCOPROTEINS	Genes encoding structural ECM glycoproteins						14	1	1.32e-07	93.3333	6.66667
REACTOME_ANTI_INFLAMMATORY_RESPONSE_FAVOURING_LEISHMANIA_PARASITE_INFECTION	Anti-inflammatory response favouring Leishmania parasite infection						12	4	1.04e-07	75	25
PID_INTEGRIN1_PATHWAY	Beta1 integrin cell surface interactions						10	0	8.3e-08	100	0
REACTOME_RESPONSE_TO_ELEVATED_PLATELET_CYTOSOLIC_CA2	Response to elevated platelet cytosolic Ca2+						13	0	7.48e-08	100	0
WP_ADIPOGENESIS	Adipogenesis						12	1	6.92e-08	92.3077	7.69231
NABA_CORE_MATRISOME	Ensemble of genes encoding core extracellular matrix including ECM glycoproteins, collagens and proteoglycans						16	2	4.8e-08	88.8889	11.1111
NABA_SECRETED_FACTORS	Genes encoding secreted soluble factors						19	1	4.39e-08	95	5
BIOCARTA_MONOCYTE_PATHWAY	Monocyte and its Surface Molecules						6	0	2.91e-08	100	0
PID_INTEGRIN5_PATHWAY	Beta5 beta6 beta7 and beta8 integrin cell surface interactions						5	2	1.29e-08	71.4286	28.5714
PID_FRA_PATHWAY	Validated transcriptional targets of AP1 family members Fra1 and Fra2						9	0	7.8e-09	100	0
KEGG_P53_SIGNALING_PATHWAY	p53 signaling pathway						11	0	7.8e-09	100	0
NABA_ECM_REGULATORS	Genes encoding enzymes and their regulators involved in the remodeling of the extracellular matrix						17	1	5.76e-09	94.4444	5.55556
WP_IL3_SIGNALING_PATHWAY	IL-3 signaling pathway						10	0	5.05e-09	100	0
WP_LUNG_FIBROSIS	Lung fibrosis						11	0	3.49e-09	100	0
KEGG_FOCAL_ADHESION	Focal adhesion						15	2	3.03e-09	88.2353	11.7647
BIOCARTA_NEUTROPHIL_PATHWAY	Neutrophil and Its Surface Molecules						6	0	2.37e-09	100	0
REACTOME_CELL_SURFACE_INTERACTIONS_AT_THE_VASCULAR_WALL	Cell surface interactions at the vascular wall						17	0	2.17e-09	100	0
WP_CHEMOKINE_SIGNALING_PATHWAY	Chemokine signaling pathway						15	1	1.84e-09	93.75	6.25
WP_PI3KAKT_SIGNALING_PATHWAY	PI3K-Akt signaling pathway						20	2	1.65e-09	90.9091	9.09091
KEGG_CHEMOKINE_SIGNALING_PATHWAY	Chemokine signaling pathway						16	1	1.58e-09	94.1176	5.88235
PID_UPA_UPAR_PATHWAY	Urokinase-type plasminogen activator (uPA) and uPAR-mediated signaling						10	0	1.22e-09	100	0
KEGG_LEISHMANIA_INFECTION	Leishmania infection						12	0	1.07e-09	100	0
KEGG_ECM_RECEPTOR_INTERACTION	ECM-receptor interaction						11	2	4.12e-10	84.6154	15.3846
WP_COMPLEMENT_SYSTEM	Complement system						14	0	2.28e-10	100	0
REACTOME_INTERLEUKIN_10_SIGNALING	Interleukin-10 signaling						11	0	1.26e-10	100	0
WP_BURN_WOUND_HEALING	Burn wound healing						15	0	7.36e-11	100	0
PID_INTEGRIN3_PATHWAY	Beta3 integrin cell surface interactions						11	0	6.38e-11	100	0
WP_FOCAL_ADHESION	Focal adhesion						17	2	6.38e-11	89.4737	10.5263
WP_FOCAL_ADHESION_PI3KAKTMTORSIGNALING_PATHWAY	Focal adhesion: PI3K-Akt-mTOR-signaling pathway						21	2	3.53e-11	91.3043	8.69565
WP_MICROGLIA_PATHOGEN_PHAGOCYTOSIS_PATHWAY	Microglia pathogen phagocytosis pathway						11	0	2.94e-11	100	0
REACTOME_INTEGRIN_CELL_SURFACE_INTERACTIONS	Integrin cell surface interactions						13	2	2.26e-12	86.6667	13.3333
KEGG_CYTOKINE_CYTOKINE_RECEPTOR_INTERACTION	Cytokine-cytokine receptor interaction						24	0	2.18e-13	100	0
REACTOME_EXTRACELLULAR_MATRIX_ORGANIZATION	Extracellular matrix organization						25	3	5.68e-16	89.2857	10.7143
WP_TYROBP_CAUSAL_NETWORK_IN_MICROGLIA	TYROBP causal network in microglia						17	0	3.09e-17	100	0
REACTOME_NEUTROPHIL_DEGRANULATION	Neutrophil degranulation						44	1	3.2e-26	97.7778	2.22222
WP_EXTRACELLULAR_VESICLES_IN_THE_CROSSTALK_OF_CARDIAC_CELLS	Extracellular vesicles in the crosstalk of cardiac cells											2	0	0.0256	100	0
PID_P38_MK2_PATHWAY	p38 signaling mediated by MAPKAP kinases											1	1	0.0182	50	50
Associative analysis of DEGs for comparison groups was carried out according to the GSEA tool. The number of up-regulated (Up) and down-regulated (Down) DEGs, as well as the q-values are shown. Functional annotations (Functional categories) with a FDR q-value <0.05 were selected for analysis.
The functional annotations associated with more than 75 percents of up-regulated DEGs
The functional annotations associated with more than 75 percents of down-regulated DEGs
