# Supplementary material for: Differential gene expression in the contralateral hemisphere of the rat brain after focal ischemia
Source: Sci Rep. 2023 Jan 11;13:573. doi: 10.1038/s41598-023-27663-8 (PMC9834327; doi:10.1038/s41598-023-27663-8)
Supplement: Supplementary file 10 — Supplementary Table S7. [file 41598_2023_27663_MOESM10_ESM.xlsx]

## Sheet: Лист7
Journal	Scientific Reports
Authors	Ivan B. Filippenkov 1,*, Julia A. Remizova 1, Alina E. Denisova 2, Vasily V. Stavchansky 1, Ksenia D. Golovina 1, Leonid V. Gubsky 2,3, Svetlana A. Limborska 1 and Lyudmila V. Dergunova 1
Title	Differential Gene Expression in the Contralateral Hemisphere of the Rat Brain after Focal Ischemia
Affiliations	1Institute of Molecular Genetics of National Research Center “Kurchatov Institute”, Kurchatov Sq. 2, 123182 Moscow, Russia
	2Department of Neurology, Neurosurgery and Medical Genetics, Pirogov Russian National Research Medical University, Ostrovitianov str. 1, 117997 Moscow, Russia
	3Federal Center for the Brain and Neurotechnologies, Federal Biomedical Agency, Ostrovitianov str. 1, Building 10, 117997 Moscow, Russia
Correspondence to:	* Ivan B. Filippenkov, E. mail: Filippenkov@img.ras.ru, Phone: +7(499)1961858, Fax: +7(499)1960221.
Table S7. Functional annotation of the DEGs that exhibited codirectional changes in the mRNA level between the two brain hemispheres after tMCAO
Gene	Desc	IR-i vs.SO-r			IR-c vs.SO-l			Signaling pathway	Database
		Ratio	SE	padj	Ratio	SE	padj
Acer2	alkaline ceramidase 2 (Acer2), mRNA	2.01553	0.325325	0.00104156	1.67026	0.370154	0.00615652	rno04071:Sphingolipid signaling pathway	KP
Acta2	no definition	2.07775	1.15441	0.00188208	1.82938	0.464691	0.0300364	rno04270:Vascular smooth muscle contraction	KP
	no definition	2.07775	1.15441	0.00188208	1.82938	0.464691	0.0300364	rno04371:Apelin signaling pathway	KP
	no definition	2.07775	1.15441	0.00188208	1.82938	0.464691	0.0300364	rno04926:Relaxin signaling pathway	KP
	no definition	2.07775	1.15441	0.00188208	1.82938	0.464691	0.0300364	R-RNO-397014:Muscle contraction	RP
Adcyap1	adenylate cyclase activating polypeptide 1 (Adcyap1), mRNA	0.449695	0.0899535	0.00876461	0.379457	0.0815663	0.00615652	rno04024:cAMP signaling pathway	KP
	adenylate cyclase activating polypeptide 1 (Adcyap1), mRNA	0.449695	0.0899535	0.00876461	0.379457	0.0815663	0.00615652	rno04080:Neuroactive ligand-receptor interaction	KP
	adenylate cyclase activating polypeptide 1 (Adcyap1), mRNA	0.449695	0.0899535	0.00876461	0.379457	0.0815663	0.00615652	rno04713:Circadian entrainment	KP
	adenylate cyclase activating polypeptide 1 (Adcyap1), mRNA	0.449695	0.0899535	0.00876461	0.379457	0.0815663	0.00615652	rno04911:Insulin secretion	KP
	adenylate cyclase activating polypeptide 1 (Adcyap1), mRNA	0.449695	0.0899535	0.00876461	0.379457	0.0815663	0.00615652	rno04924:Renin secretion	KP
	adenylate cyclase activating polypeptide 1 (Adcyap1), mRNA	0.449695	0.0899535	0.00876461	0.379457	0.0815663	0.00615652	R-RNO-162582:Signal Transduction	RP
	adenylate cyclase activating polypeptide 1 (Adcyap1), mRNA	0.449695	0.0899535	0.00876461	0.379457	0.0815663	0.00615652	R-RNO-372790:Signaling by GPCR	RP
Atf3	activating transcription factor 3 (Atf3), mRNA	68.4453	47.4501	0.000568775	11.1177	7.30914	0.0200496	WP140:Myometrial relaxation and contraction pathways	WP
Btg2	BTG family, member 2 (Btg2), mRNA	7.20106	0.914567	0.000568775	2.42044	1.05476	0.00615652	WP2433:Spinal cord injury	WP
C1qb	complement component 1, q subcomponent, B chain (C1qb), mRNA	3.04078	0.245361	0.000568775	1.59545	0.234643	0.0115592	rno04610:Complement and coagulation cascades	KP
	complement component 1, q subcomponent, B chain (C1qb), mRNA	3.04078	0.245361	0.000568775	1.59545	0.234643	0.0115592	rno05133:Pertussis	KP
	complement component 1, q subcomponent, B chain (C1qb), mRNA	3.04078	0.245361	0.000568775	1.59545	0.234643	0.0115592	rno05142:Chagas disease	KP
	complement component 1, q subcomponent, B chain (C1qb), mRNA	3.04078	0.245361	0.000568775	1.59545	0.234643	0.0115592	R-RNO-168249:Innate Immune System	RP
	complement component 1, q subcomponent, B chain (C1qb), mRNA	3.04078	0.245361	0.000568775	1.59545	0.234643	0.0115592	R-RNO-168256:Immune System	RP
C1qc	complement component 1, q subcomponent, C chain (C1qc), mRNA	3.57048	0.311208	0.000568775	1.61826	0.218161	0.0158804	rno04610:Complement and coagulation cascades	KP
	complement component 1, q subcomponent, C chain (C1qc), mRNA	3.57048	0.311208	0.000568775	1.61826	0.218161	0.0158804	rno05133:Pertussis	KP
	complement component 1, q subcomponent, C chain (C1qc), mRNA	3.57048	0.311208	0.000568775	1.61826	0.218161	0.0158804	rno05142:Chagas disease	KP
	complement component 1, q subcomponent, C chain (C1qc), mRNA	3.57048	0.311208	0.000568775	1.61826	0.218161	0.0158804	R-RNO-168249:Innate Immune System	RP
	complement component 1, q subcomponent, C chain (C1qc), mRNA	3.57048	0.311208	0.000568775	1.61826	0.218161	0.0158804	R-RNO-168256:Immune System	RP
Calcr	calcitonin receptor (Calcr), transcript variant 1a, mRNA; calcitonin receptor (Calcr), transcript variant 1b, mRNA	0.561731	0.269644	0.0321387	0.476927	0.327646	0.00615652	rno04080:Neuroactive ligand-receptor interaction	KP
	calcitonin receptor (Calcr), transcript variant 1a, mRNA; calcitonin receptor (Calcr), transcript variant 1b, mRNA	0.561731	0.269644	0.0321387	0.476927	0.327646	0.00615652	rno04380:Osteoclast differentiation	KP
	calcitonin receptor (Calcr), transcript variant 1a, mRNA; calcitonin receptor (Calcr), transcript variant 1b, mRNA	0.561731	0.269644	0.0321387	0.476927	0.327646	0.00615652	R-RNO-162582:Signal Transduction	RP
	calcitonin receptor (Calcr), transcript variant 1a, mRNA; calcitonin receptor (Calcr), transcript variant 1b, mRNA	0.561731	0.269644	0.0321387	0.476927	0.327646	0.00615652	R-RNO-372790:Signaling by GPCR	RP
Cd14	CD14 molecule (Cd14), mRNA	32.3297	4.57245	0.000568775	2.42994	0.77577	0.0300364	rno04010:MAPK signaling pathway	KP
	CD14 molecule (Cd14), mRNA	32.3297	4.57245	0.000568775	2.42994	0.77577	0.0300364	rno04064:NF-kappa B signaling pathway	KP
	CD14 molecule (Cd14), mRNA	32.3297	4.57245	0.000568775	2.42994	0.77577	0.0300364	rno04145:Phagosome	KP
	CD14 molecule (Cd14), mRNA	32.3297	4.57245	0.000568775	2.42994	0.77577	0.0300364	rno04620:Toll-like receptor signaling pathway	KP
	CD14 molecule (Cd14), mRNA	32.3297	4.57245	0.000568775	2.42994	0.77577	0.0300364	rno05132:Salmonella infection	KP
	CD14 molecule (Cd14), mRNA	32.3297	4.57245	0.000568775	2.42994	0.77577	0.0300364	rno05133:Pertussis	KP
	CD14 molecule (Cd14), mRNA	32.3297	4.57245	0.000568775	2.42994	0.77577	0.0300364	rno05134:Legionellosis	KP
	CD14 molecule (Cd14), mRNA	32.3297	4.57245	0.000568775	2.42994	0.77577	0.0300364	rno05146:Amoebiasis	KP
	CD14 molecule (Cd14), mRNA	32.3297	4.57245	0.000568775	2.42994	0.77577	0.0300364	rno05152:Tuberculosis	KP
	CD14 molecule (Cd14), mRNA	32.3297	4.57245	0.000568775	2.42994	0.77577	0.0300364	rno05202:Transcriptional misregulation in cancer	KP
	CD14 molecule (Cd14), mRNA	32.3297	4.57245	0.000568775	2.42994	0.77577	0.0300364	rno05221:Acute myeloid leukemia	KP
	CD14 molecule (Cd14), mRNA	32.3297	4.57245	0.000568775	2.42994	0.77577	0.0300364	rno05417:Lipid and atherosclerosis	KP
	CD14 molecule (Cd14), mRNA	32.3297	4.57245	0.000568775	2.42994	0.77577	0.0300364	R-RNO-168249:Innate Immune System	RP
	CD14 molecule (Cd14), mRNA	32.3297	4.57245	0.000568775	2.42994	0.77577	0.0300364	R-RNO-168256:Immune System	RP
	CD14 molecule (Cd14), mRNA	32.3297	4.57245	0.000568775	2.42994	0.77577	0.0300364	WP358:MAPK signaling pathway	WP
Cd44	Cd44 molecule (Cd44), mRNA	14.6099	1.70497	0.000568775	2.04974	0.65936	0.00615652	rno04512:ECM-receptor interaction	KP
	Cd44 molecule (Cd44), mRNA	14.6099	1.70497	0.000568775	2.04974	0.65936	0.00615652	rno05169:Epstein-Barr virus infection	KP
	Cd44 molecule (Cd44), mRNA	14.6099	1.70497	0.000568775	2.04974	0.65936	0.00615652	rno05205:Proteoglycans in cancer	KP
	Cd44 molecule (Cd44), mRNA	14.6099	1.70497	0.000568775	2.04974	0.65936	0.00615652	R-RNO-109582:Hemostasis	RP
	Cd44 molecule (Cd44), mRNA	14.6099	1.70497	0.000568775	2.04974	0.65936	0.00615652	R-RNO-1474244:Extracellular matrix organization	RP
	Cd44 molecule (Cd44), mRNA	14.6099	1.70497	0.000568775	2.04974	0.65936	0.00615652	R-RNO-168249:Innate Immune System	RP
	Cd44 molecule (Cd44), mRNA	14.6099	1.70497	0.000568775	2.04974	0.65936	0.00615652	R-RNO-168256:Immune System	RP
	Cd44 molecule (Cd44), mRNA	14.6099	1.70497	0.000568775	2.04974	0.65936	0.00615652	R-RNO-202733:Cell surface interactions at the vascular wall	RP
Cldn2	claudin 2 (Cldn2), mRNA	0.330596	0.280063	0.000568775	0.391379	0.383275	0.00615652	rno04514:Cell adhesion molecules	KP
	claudin 2 (Cldn2), mRNA	0.330596	0.280063	0.000568775	0.391379	0.383275	0.00615652	rno04530:Tight junction	KP
	claudin 2 (Cldn2), mRNA	0.330596	0.280063	0.000568775	0.391379	0.383275	0.00615652	rno04670:Leukocyte transendothelial migration	KP
Cryab	crystallin, alpha B (Cryab), mRNA	3.73288	1.06956	0.000568775	1.73444	0.437458	0.00615652	rno04141:Protein processing in endoplasmic reticulum	KP
Csf2rb	colony stimulating factor 2 receptor, beta, low-affinity (granulocyte-macrophage) (Csf2rb), mRNA	53.6509	5.59549	0.000568775	4.4556	1.81388	0.00615652	rno04060:Cytokine-cytokine receptor interaction	KP
	colony stimulating factor 2 receptor, beta, low-affinity (granulocyte-macrophage) (Csf2rb), mRNA	53.6509	5.59549	0.000568775	4.4556	1.81388	0.00615652	rno04210:Apoptosis	KP
	colony stimulating factor 2 receptor, beta, low-affinity (granulocyte-macrophage) (Csf2rb), mRNA	53.6509	5.59549	0.000568775	4.4556	1.81388	0.00615652	rno05200:Pathways in cancer	KP
Des	desmin (Des), mRNA	5.66529	2.00517	0.000568775	2.20082	0.370848	0.0354	rno05410:Hypertrophic cardiomyopathy	KP
	desmin (Des), mRNA	5.66529	2.00517	0.000568775	2.20082	0.370848	0.0354	rno05412:Arrhythmogenic right ventricular cardiomyopathy	KP
	desmin (Des), mRNA	5.66529	2.00517	0.000568775	2.20082	0.370848	0.0354	rno05414:Dilated cardiomyopathy	KP
	desmin (Des), mRNA	5.66529	2.00517	0.000568775	2.20082	0.370848	0.0354	R-RNO-397014:Muscle contraction	RP
Dll4	delta-like 4 (Drosophila) (Dll4), mRNA	9.32407	3.02654	0.000568775	3.70088	1.18773	0.00615652	rno01522:Endocrine resistance	KP
	delta-like 4 (Drosophila) (Dll4), mRNA	9.32407	3.02654	0.000568775	3.70088	1.18773	0.00615652	rno04658:Th1 and Th2 cell differentiation	KP
	delta-like 4 (Drosophila) (Dll4), mRNA	9.32407	3.02654	0.000568775	3.70088	1.18773	0.00615652	rno05200:Pathways in cancer	KP
	delta-like 4 (Drosophila) (Dll4), mRNA	9.32407	3.02654	0.000568775	3.70088	1.18773	0.00615652	rno05207:Chemical carcinogenesis - receptor activation	KP
	delta-like 4 (Drosophila) (Dll4), mRNA	9.32407	3.02654	0.000568775	3.70088	1.18773	0.00615652	rno05224:Breast cancer	KP
	delta-like 4 (Drosophila) (Dll4), mRNA	9.32407	3.02654	0.000568775	3.70088	1.18773	0.00615652	R-RNO-162582:Signal Transduction	RP
Dmd	dystrophin (Dmd), transcript variant Dp71ab, mRNA; no definition; no definition	0.426867	0.128293	0.00104156	0.615645	0.130788	0.0430177	R-RNO-397014:Muscle contraction	RP
Dusp1	dual specificity phosphatase 1 (Dusp1), mRNA	2.58437	0.813077	0.000568775	1.98449	0.584115	0.00615652	rno04010:MAPK signaling pathway	KP
	dual specificity phosphatase 1 (Dusp1), mRNA	2.58437	0.813077	0.000568775	1.98449	0.584115	0.00615652	rno04726:Serotonergic synapse	KP
	dual specificity phosphatase 1 (Dusp1), mRNA	2.58437	0.813077	0.000568775	1.98449	0.584115	0.00615652	rno05418:Fluid shear stress and atherosclerosis	KP
	dual specificity phosphatase 1 (Dusp1), mRNA	2.58437	0.813077	0.000568775	1.98449	0.584115	0.00615652	R-RNO-162582:Signal Transduction	RP
	dual specificity phosphatase 1 (Dusp1), mRNA	2.58437	0.813077	0.000568775	1.98449	0.584115	0.00615652	WP358:MAPK signaling pathway	WP
Dusp6	dual specificity phosphatase 6 (Dusp6), mRNA	2.74221	0.53823	0.000568775	1.67835	0.136624	0.0274065	rno04010:MAPK signaling pathway	KP
	dual specificity phosphatase 6 (Dusp6), mRNA	2.74221	0.53823	0.000568775	1.67835	0.136624	0.0274065	rno05202:Transcriptional misregulation in cancer	KP
	dual specificity phosphatase 6 (Dusp6), mRNA	2.74221	0.53823	0.000568775	1.67835	0.136624	0.0274065	rno05221:Acute myeloid leukemia	KP
	dual specificity phosphatase 6 (Dusp6), mRNA	2.74221	0.53823	0.000568775	1.67835	0.136624	0.0274065	R-RNO-162582:Signal Transduction	RP
	dual specificity phosphatase 6 (Dusp6), mRNA	2.74221	0.53823	0.000568775	1.67835	0.136624	0.0274065	R-RNO-168249:Innate Immune System	RP
	dual specificity phosphatase 6 (Dusp6), mRNA	2.74221	0.53823	0.000568775	1.67835	0.136624	0.0274065	R-RNO-168256:Immune System	RP
	dual specificity phosphatase 6 (Dusp6), mRNA	2.74221	0.53823	0.000568775	1.67835	0.136624	0.0274065	R-RNO-9006934:Signaling by Receptor Tyrosine Kinases	RP
	dual specificity phosphatase 6 (Dusp6), mRNA	2.74221	0.53823	0.000568775	1.67835	0.136624	0.0274065	WP358:MAPK signaling pathway	WP
Egr1	early growth response 1 (Egr1), mRNA	4.53062	0.794083	0.000568775	1.69843	0.298673	0.00615652	rno04371:Apelin signaling pathway	KP
	early growth response 1 (Egr1), mRNA	4.53062	0.794083	0.000568775	1.69843	0.298673	0.00615652	rno04912:GnRH signaling pathway	KP
	early growth response 1 (Egr1), mRNA	4.53062	0.794083	0.000568775	1.69843	0.298673	0.00615652	rno04928:Parathyroid hormone synthesis, secretion and action	KP
	early growth response 1 (Egr1), mRNA	4.53062	0.794083	0.000568775	1.69843	0.298673	0.00615652	rno04933:AGE-RAGE signaling pathway in diabetic complications	KP
	early growth response 1 (Egr1), mRNA	4.53062	0.794083	0.000568775	1.69843	0.298673	0.00615652	rno05166:Human T-cell leukemia virus 1 infection	KP
	early growth response 1 (Egr1), mRNA	4.53062	0.794083	0.000568775	1.69843	0.298673	0.00615652	WP2433:Spinal cord injury	WP
Egr2	early growth response 2 (Egr2), mRNA	2.67749	0.365909	0.000568775	2.17885	0.825096	0.0325986	rno04625:C-type lectin receptor signaling pathway	KP
	early growth response 2 (Egr2), mRNA	2.67749	0.365909	0.000568775	2.17885	0.825096	0.0325986	rno05161:Hepatitis B	KP
	early growth response 2 (Egr2), mRNA	2.67749	0.365909	0.000568775	2.17885	0.825096	0.0325986	rno05166:Human T-cell leukemia virus 1 infection	KP
	early growth response 2 (Egr2), mRNA	2.67749	0.365909	0.000568775	2.17885	0.825096	0.0325986	rno05203:Viral carcinogenesis	KP
	early growth response 2 (Egr2), mRNA	2.67749	0.365909	0.000568775	2.17885	0.825096	0.0325986	R-RNO-162582:Signal Transduction	RP
	early growth response 2 (Egr2), mRNA	2.67749	0.365909	0.000568775	2.17885	0.825096	0.0325986	R-RNO-9006934:Signaling by Receptor Tyrosine Kinases	RP
F5	coagulation factor V (proaccelerin, labile factor) (F5), mRNA	0.327587	0.335455	0.000568775	0.438999	0.444163	0.00615652	rno04610:Complement and coagulation cascades	KP
Flt1	FMS-related tyrosine kinase 1 (Flt1), mRNA	2.01475	0.175942	0.000568775	1.50405	0.166638	0.0483512	rno04010:MAPK signaling pathway	KP
	FMS-related tyrosine kinase 1 (Flt1), mRNA	2.01475	0.175942	0.000568775	1.50405	0.166638	0.0483512	rno04014:Ras signaling pathway	KP
	FMS-related tyrosine kinase 1 (Flt1), mRNA	2.01475	0.175942	0.000568775	1.50405	0.166638	0.0483512	rno04015:Rap1 signaling pathway	KP
	FMS-related tyrosine kinase 1 (Flt1), mRNA	2.01475	0.175942	0.000568775	1.50405	0.166638	0.0483512	rno04020:Calcium signaling pathway	KP
	FMS-related tyrosine kinase 1 (Flt1), mRNA	2.01475	0.175942	0.000568775	1.50405	0.166638	0.0483512	rno04066:HIF-1 signaling pathway	KP
	FMS-related tyrosine kinase 1 (Flt1), mRNA	2.01475	0.175942	0.000568775	1.50405	0.166638	0.0483512	rno04151:PI3K-Akt signaling pathway	KP
	FMS-related tyrosine kinase 1 (Flt1), mRNA	2.01475	0.175942	0.000568775	1.50405	0.166638	0.0483512	rno04510:Focal adhesion	KP
	FMS-related tyrosine kinase 1 (Flt1), mRNA	2.01475	0.175942	0.000568775	1.50405	0.166638	0.0483512	rno05202:Transcriptional misregulation in cancer	KP
	FMS-related tyrosine kinase 1 (Flt1), mRNA	2.01475	0.175942	0.000568775	1.50405	0.166638	0.0483512	rno05323:Rheumatoid arthritis	KP
	FMS-related tyrosine kinase 1 (Flt1), mRNA	2.01475	0.175942	0.000568775	1.50405	0.166638	0.0483512	WP188:Focal adhesion	WP
Fn1	no definition	4.84353	1.50284	0.000568775	1.88436	0.244993	0.00615652	rno04151:PI3K-Akt signaling pathway	KP
	no definition	4.84353	1.50284	0.000568775	1.88436	0.244993	0.00615652	rno04510:Focal adhesion	KP
	no definition	4.84353	1.50284	0.000568775	1.88436	0.244993	0.00615652	rno04512:ECM-receptor interaction	KP
	no definition	4.84353	1.50284	0.000568775	1.88436	0.244993	0.00615652	rno04810:Regulation of actin cytoskeleton	KP
	no definition	4.84353	1.50284	0.000568775	1.88436	0.244993	0.00615652	rno04933:AGE-RAGE signaling pathway in diabetic complications	KP
	no definition	4.84353	1.50284	0.000568775	1.88436	0.244993	0.00615652	rno05100:Bacterial invasion of epithelial cells	KP
	no definition	4.84353	1.50284	0.000568775	1.88436	0.244993	0.00615652	rno05135:Yersinia infection	KP
	no definition	4.84353	1.50284	0.000568775	1.88436	0.244993	0.00615652	rno05146:Amoebiasis	KP
	no definition	4.84353	1.50284	0.000568775	1.88436	0.244993	0.00615652	rno05165:Human papillomavirus infection	KP
	no definition	4.84353	1.50284	0.000568775	1.88436	0.244993	0.00615652	rno05200:Pathways in cancer	KP
	no definition	4.84353	1.50284	0.000568775	1.88436	0.244993	0.00615652	rno05205:Proteoglycans in cancer	KP
	no definition	4.84353	1.50284	0.000568775	1.88436	0.244993	0.00615652	rno05222:Small cell lung cancer	KP
	no definition	4.84353	1.50284	0.000568775	1.88436	0.244993	0.00615652	WP188:Focal adhesion	WP
Fos	FBJ osteosarcoma oncogene (Fos), mRNA	17.8453	3.46528	0.000568775	2.60102	0.849817	0.00615652	rno01522:Endocrine resistance	KP
	FBJ osteosarcoma oncogene (Fos), mRNA	17.8453	3.46528	0.000568775	2.60102	0.849817	0.00615652	rno04010:MAPK signaling pathway	KP
	FBJ osteosarcoma oncogene (Fos), mRNA	17.8453	3.46528	0.000568775	2.60102	0.849817	0.00615652	rno04024:cAMP signaling pathway	KP
	FBJ osteosarcoma oncogene (Fos), mRNA	17.8453	3.46528	0.000568775	2.60102	0.849817	0.00615652	rno04210:Apoptosis	KP
	FBJ osteosarcoma oncogene (Fos), mRNA	17.8453	3.46528	0.000568775	2.60102	0.849817	0.00615652	rno04380:Osteoclast differentiation	KP
	FBJ osteosarcoma oncogene (Fos), mRNA	17.8453	3.46528	0.000568775	2.60102	0.849817	0.00615652	rno04620:Toll-like receptor signaling pathway	KP
	FBJ osteosarcoma oncogene (Fos), mRNA	17.8453	3.46528	0.000568775	2.60102	0.849817	0.00615652	rno04658:Th1 and Th2 cell differentiation	KP
	FBJ osteosarcoma oncogene (Fos), mRNA	17.8453	3.46528	0.000568775	2.60102	0.849817	0.00615652	rno04659:Th17 cell differentiation	KP
	FBJ osteosarcoma oncogene (Fos), mRNA	17.8453	3.46528	0.000568775	2.60102	0.849817	0.00615652	rno04660:T cell receptor signaling pathway	KP
	FBJ osteosarcoma oncogene (Fos), mRNA	17.8453	3.46528	0.000568775	2.60102	0.849817	0.00615652	rno04662:B cell receptor signaling pathway	KP
	FBJ osteosarcoma oncogene (Fos), mRNA	17.8453	3.46528	0.000568775	2.60102	0.849817	0.00615652	rno04668:TNF signaling pathway	KP
	FBJ osteosarcoma oncogene (Fos), mRNA	17.8453	3.46528	0.000568775	2.60102	0.849817	0.00615652	rno04713:Circadian entrainment	KP
	FBJ osteosarcoma oncogene (Fos), mRNA	17.8453	3.46528	0.000568775	2.60102	0.849817	0.00615652	rno04725:Cholinergic synapse	KP
	FBJ osteosarcoma oncogene (Fos), mRNA	17.8453	3.46528	0.000568775	2.60102	0.849817	0.00615652	rno04728:Dopaminergic synapse	KP
	FBJ osteosarcoma oncogene (Fos), mRNA	17.8453	3.46528	0.000568775	2.60102	0.849817	0.00615652	rno04915:Estrogen signaling pathway	KP
	FBJ osteosarcoma oncogene (Fos), mRNA	17.8453	3.46528	0.000568775	2.60102	0.849817	0.00615652	rno04921:Oxytocin signaling pathway	KP
	FBJ osteosarcoma oncogene (Fos), mRNA	17.8453	3.46528	0.000568775	2.60102	0.849817	0.00615652	rno04926:Relaxin signaling pathway	KP
	FBJ osteosarcoma oncogene (Fos), mRNA	17.8453	3.46528	0.000568775	2.60102	0.849817	0.00615652	rno04928:Parathyroid hormone synthesis, secretion and action	KP
	FBJ osteosarcoma oncogene (Fos), mRNA	17.8453	3.46528	0.000568775	2.60102	0.849817	0.00615652	rno04935:Growth hormone synthesis, secretion and action	KP
	FBJ osteosarcoma oncogene (Fos), mRNA	17.8453	3.46528	0.000568775	2.60102	0.849817	0.00615652	rno05031:Amphetamine addiction	KP
	FBJ osteosarcoma oncogene (Fos), mRNA	17.8453	3.46528	0.000568775	2.60102	0.849817	0.00615652	rno05132:Salmonella infection	KP
	FBJ osteosarcoma oncogene (Fos), mRNA	17.8453	3.46528	0.000568775	2.60102	0.849817	0.00615652	rno05133:Pertussis	KP
	FBJ osteosarcoma oncogene (Fos), mRNA	17.8453	3.46528	0.000568775	2.60102	0.849817	0.00615652	rno05135:Yersinia infection	KP
	FBJ osteosarcoma oncogene (Fos), mRNA	17.8453	3.46528	0.000568775	2.60102	0.849817	0.00615652	rno05140:Leishmaniasis	KP
	FBJ osteosarcoma oncogene (Fos), mRNA	17.8453	3.46528	0.000568775	2.60102	0.849817	0.00615652	rno05142:Chagas disease	KP
	FBJ osteosarcoma oncogene (Fos), mRNA	17.8453	3.46528	0.000568775	2.60102	0.849817	0.00615652	rno05161:Hepatitis B	KP
	FBJ osteosarcoma oncogene (Fos), mRNA	17.8453	3.46528	0.000568775	2.60102	0.849817	0.00615652	rno05162:Measles	KP
	FBJ osteosarcoma oncogene (Fos), mRNA	17.8453	3.46528	0.000568775	2.60102	0.849817	0.00615652	rno05166:Human T-cell leukemia virus 1 infection	KP
	FBJ osteosarcoma oncogene (Fos), mRNA	17.8453	3.46528	0.000568775	2.60102	0.849817	0.00615652	rno05167:Kaposi sarcoma-associated herpesvirus infection	KP
	FBJ osteosarcoma oncogene (Fos), mRNA	17.8453	3.46528	0.000568775	2.60102	0.849817	0.00615652	rno05170:Human immunodeficiency virus 1 infection	KP
	FBJ osteosarcoma oncogene (Fos), mRNA	17.8453	3.46528	0.000568775	2.60102	0.849817	0.00615652	rno05200:Pathways in cancer	KP
	FBJ osteosarcoma oncogene (Fos), mRNA	17.8453	3.46528	0.000568775	2.60102	0.849817	0.00615652	rno05207:Chemical carcinogenesis - receptor activation	KP
	FBJ osteosarcoma oncogene (Fos), mRNA	17.8453	3.46528	0.000568775	2.60102	0.849817	0.00615652	rno05210:Colorectal cancer	KP
	FBJ osteosarcoma oncogene (Fos), mRNA	17.8453	3.46528	0.000568775	2.60102	0.849817	0.00615652	rno05224:Breast cancer	KP
	FBJ osteosarcoma oncogene (Fos), mRNA	17.8453	3.46528	0.000568775	2.60102	0.849817	0.00615652	rno05231:Choline metabolism in cancer	KP
	FBJ osteosarcoma oncogene (Fos), mRNA	17.8453	3.46528	0.000568775	2.60102	0.849817	0.00615652	rno05323:Rheumatoid arthritis	KP
	FBJ osteosarcoma oncogene (Fos), mRNA	17.8453	3.46528	0.000568775	2.60102	0.849817	0.00615652	rno05417:Lipid and atherosclerosis	KP
	FBJ osteosarcoma oncogene (Fos), mRNA	17.8453	3.46528	0.000568775	2.60102	0.849817	0.00615652	rno05418:Fluid shear stress and atherosclerosis	KP
	FBJ osteosarcoma oncogene (Fos), mRNA	17.8453	3.46528	0.000568775	2.60102	0.849817	0.00615652	R-RNO-168249:Innate Immune System	RP
	FBJ osteosarcoma oncogene (Fos), mRNA	17.8453	3.46528	0.000568775	2.60102	0.849817	0.00615652	R-RNO-168256:Immune System	RP
	FBJ osteosarcoma oncogene (Fos), mRNA	17.8453	3.46528	0.000568775	2.60102	0.849817	0.00615652	WP140:Myometrial relaxation and contraction pathways	WP
	FBJ osteosarcoma oncogene (Fos), mRNA	17.8453	3.46528	0.000568775	2.60102	0.849817	0.00615652	WP173:Oxidative stress response	WP
	FBJ osteosarcoma oncogene (Fos), mRNA	17.8453	3.46528	0.000568775	2.60102	0.849817	0.00615652	WP2433:Spinal cord injury	WP
	FBJ osteosarcoma oncogene (Fos), mRNA	17.8453	3.46528	0.000568775	2.60102	0.849817	0.00615652	WP358:MAPK signaling pathway	WP
Gadd45g	growth arrest and DNA-damage-inducible, gamma (Gadd45g), mRNA	6.2205	1.81108	0.000568775	1.81308	0.986214	0.0274065	rno04010:MAPK signaling pathway	KP
	growth arrest and DNA-damage-inducible, gamma (Gadd45g), mRNA	6.2205	1.81108	0.000568775	1.81308	0.986214	0.0274065	rno04064:NF-kappa B signaling pathway	KP
	growth arrest and DNA-damage-inducible, gamma (Gadd45g), mRNA	6.2205	1.81108	0.000568775	1.81308	0.986214	0.0274065	rno04110:Cell cycle	KP
	growth arrest and DNA-damage-inducible, gamma (Gadd45g), mRNA	6.2205	1.81108	0.000568775	1.81308	0.986214	0.0274065	rno04115:p53 signaling pathway	KP
	growth arrest and DNA-damage-inducible, gamma (Gadd45g), mRNA	6.2205	1.81108	0.000568775	1.81308	0.986214	0.0274065	rno04210:Apoptosis	KP
	growth arrest and DNA-damage-inducible, gamma (Gadd45g), mRNA	6.2205	1.81108	0.000568775	1.81308	0.986214	0.0274065	rno04218:Cellular senescence	KP
	growth arrest and DNA-damage-inducible, gamma (Gadd45g), mRNA	6.2205	1.81108	0.000568775	1.81308	0.986214	0.0274065	rno05169:Epstein-Barr virus infection	KP
	growth arrest and DNA-damage-inducible, gamma (Gadd45g), mRNA	6.2205	1.81108	0.000568775	1.81308	0.986214	0.0274065	rno05200:Pathways in cancer	KP
	growth arrest and DNA-damage-inducible, gamma (Gadd45g), mRNA	6.2205	1.81108	0.000568775	1.81308	0.986214	0.0274065	rno05202:Transcriptional misregulation in cancer	KP
	growth arrest and DNA-damage-inducible, gamma (Gadd45g), mRNA	6.2205	1.81108	0.000568775	1.81308	0.986214	0.0274065	rno05210:Colorectal cancer	KP
	growth arrest and DNA-damage-inducible, gamma (Gadd45g), mRNA	6.2205	1.81108	0.000568775	1.81308	0.986214	0.0274065	rno05212:Pancreatic cancer	KP
	growth arrest and DNA-damage-inducible, gamma (Gadd45g), mRNA	6.2205	1.81108	0.000568775	1.81308	0.986214	0.0274065	rno05213:Endometrial cancer	KP
	growth arrest and DNA-damage-inducible, gamma (Gadd45g), mRNA	6.2205	1.81108	0.000568775	1.81308	0.986214	0.0274065	rno05214:Glioma	KP
	growth arrest and DNA-damage-inducible, gamma (Gadd45g), mRNA	6.2205	1.81108	0.000568775	1.81308	0.986214	0.0274065	rno05216:Thyroid cancer	KP
	growth arrest and DNA-damage-inducible, gamma (Gadd45g), mRNA	6.2205	1.81108	0.000568775	1.81308	0.986214	0.0274065	rno05220:Chronic myeloid leukemia	KP
	growth arrest and DNA-damage-inducible, gamma (Gadd45g), mRNA	6.2205	1.81108	0.000568775	1.81308	0.986214	0.0274065	rno05222:Small cell lung cancer	KP
	growth arrest and DNA-damage-inducible, gamma (Gadd45g), mRNA	6.2205	1.81108	0.000568775	1.81308	0.986214	0.0274065	rno05223:Non-small cell lung cancer	KP
	growth arrest and DNA-damage-inducible, gamma (Gadd45g), mRNA	6.2205	1.81108	0.000568775	1.81308	0.986214	0.0274065	rno05224:Breast cancer	KP
	growth arrest and DNA-damage-inducible, gamma (Gadd45g), mRNA	6.2205	1.81108	0.000568775	1.81308	0.986214	0.0274065	rno05225:Hepatocellular carcinoma	KP
Gbp2	guanylate binding protein 2, interferon-inducible (Gbp2), mRNA	3.80686	1.71164	0.000568775	2.36826	1.3605	0.00615652	rno04621:NOD-like receptor signaling pathway	KP
Gfap	glial fibrillary acidic protein (Gfap), mRNA	6.88163	1.47238	0.000568775	2.09282	0.473176	0.00615652	WP2433:Spinal cord injury	WP
Hcrt	hypocretin (Hcrt), mRNA	0.302557	0.209709	0.000568775	0.219693	0.0929848	0.00615652	rno04080:Neuroactive ligand-receptor interaction	KP
	hypocretin (Hcrt), mRNA	0.302557	0.209709	0.000568775	0.219693	0.0929848	0.00615652	R-RNO-162582:Signal Transduction	RP
	hypocretin (Hcrt), mRNA	0.302557	0.209709	0.000568775	0.219693	0.0929848	0.00615652	R-RNO-372790:Signaling by GPCR	RP
	hypocretin (Hcrt), mRNA	0.302557	0.209709	0.000568775	0.219693	0.0929848	0.00615652	R-RNO-388396:GPCR downstream signalling	RP
Hmox1	heme oxygenase (decycling) 1 (Hmox1), mRNA	31.5805	4.0682	0.000568775	2.708	0.711815	0.00615652	rno04066:HIF-1 signaling pathway	KP
	heme oxygenase (decycling) 1 (Hmox1), mRNA	31.5805	4.0682	0.000568775	2.708	0.711815	0.00615652	rno05200:Pathways in cancer	KP
	heme oxygenase (decycling) 1 (Hmox1), mRNA	31.5805	4.0682	0.000568775	2.708	0.711815	0.00615652	rno05225:Hepatocellular carcinoma	KP
	heme oxygenase (decycling) 1 (Hmox1), mRNA	31.5805	4.0682	0.000568775	2.708	0.711815	0.00615652	rno05418:Fluid shear stress and atherosclerosis	KP
	heme oxygenase (decycling) 1 (Hmox1), mRNA	31.5805	4.0682	0.000568775	2.708	0.711815	0.00615652	WP173:Oxidative stress response	WP
Hspb1	heat shock protein B1 (Hspb1), mRNA	45.3428	6.28531	0.000568775	4.95928	2.50913	0.00615652	rno04010:MAPK signaling pathway	KP
	heat shock protein B1 (Hspb1), mRNA	45.3428	6.28531	0.000568775	4.95928	2.50913	0.00615652	rno04370:VEGF signaling pathway	KP
	heat shock protein B1 (Hspb1), mRNA	45.3428	6.28531	0.000568775	4.95928	2.50913	0.00615652	rno05146:Amoebiasis	KP
	heat shock protein B1 (Hspb1), mRNA	45.3428	6.28531	0.000568775	4.95928	2.50913	0.00615652	WP358:MAPK signaling pathway	WP
Ifitm3	interferon induced transmembrane protein 3 (Ifitm3), mRNA	6.07464	1.5513	0.000568775	2.34427	0.916056	0.00615652	R-RNO-168256:Immune System	RP
Irf1	interferon regulatory factor 1 (Irf1), mRNA	2.49526	0.780872	0.000568775	2.02302	0.877891	0.0158804	rno04625:C-type lectin receptor signaling pathway	KP
	interferon regulatory factor 1 (Irf1), mRNA	2.49526	0.780872	0.000568775	2.02302	0.877891	0.0158804	rno04668:TNF signaling pathway	KP
	interferon regulatory factor 1 (Irf1), mRNA	2.49526	0.780872	0.000568775	2.02302	0.877891	0.0158804	rno05133:Pertussis	KP
	interferon regulatory factor 1 (Irf1), mRNA	2.49526	0.780872	0.000568775	2.02302	0.877891	0.0158804	rno05165:Human papillomavirus infection	KP
Jun	jun proto-oncogene (Jun), mRNA	4.1308	0.90216	0.000568775	1.53983	0.0814271	0.0325986	rno01522:Endocrine resistance	KP
	jun proto-oncogene (Jun), mRNA	4.1308	0.90216	0.000568775	1.53983	0.0814271	0.0325986	rno04010:MAPK signaling pathway	KP
	jun proto-oncogene (Jun), mRNA	4.1308	0.90216	0.000568775	1.53983	0.0814271	0.0325986	rno04012:ErbB signaling pathway	KP
	jun proto-oncogene (Jun), mRNA	4.1308	0.90216	0.000568775	1.53983	0.0814271	0.0325986	rno04024:cAMP signaling pathway	KP
	jun proto-oncogene (Jun), mRNA	4.1308	0.90216	0.000568775	1.53983	0.0814271	0.0325986	rno04210:Apoptosis	KP
	jun proto-oncogene (Jun), mRNA	4.1308	0.90216	0.000568775	1.53983	0.0814271	0.0325986	rno04310:Wnt signaling pathway	KP
	jun proto-oncogene (Jun), mRNA	4.1308	0.90216	0.000568775	1.53983	0.0814271	0.0325986	rno04380:Osteoclast differentiation	KP
	jun proto-oncogene (Jun), mRNA	4.1308	0.90216	0.000568775	1.53983	0.0814271	0.0325986	rno04510:Focal adhesion	KP
	jun proto-oncogene (Jun), mRNA	4.1308	0.90216	0.000568775	1.53983	0.0814271	0.0325986	rno04530:Tight junction	KP
	jun proto-oncogene (Jun), mRNA	4.1308	0.90216	0.000568775	1.53983	0.0814271	0.0325986	rno04620:Toll-like receptor signaling pathway	KP
	jun proto-oncogene (Jun), mRNA	4.1308	0.90216	0.000568775	1.53983	0.0814271	0.0325986	rno04621:NOD-like receptor signaling pathway	KP
	jun proto-oncogene (Jun), mRNA	4.1308	0.90216	0.000568775	1.53983	0.0814271	0.0325986	rno04625:C-type lectin receptor signaling pathway	KP
	jun proto-oncogene (Jun), mRNA	4.1308	0.90216	0.000568775	1.53983	0.0814271	0.0325986	rno04658:Th1 and Th2 cell differentiation	KP
	jun proto-oncogene (Jun), mRNA	4.1308	0.90216	0.000568775	1.53983	0.0814271	0.0325986	rno04659:Th17 cell differentiation	KP
	jun proto-oncogene (Jun), mRNA	4.1308	0.90216	0.000568775	1.53983	0.0814271	0.0325986	rno04660:T cell receptor signaling pathway	KP
	jun proto-oncogene (Jun), mRNA	4.1308	0.90216	0.000568775	1.53983	0.0814271	0.0325986	rno04662:B cell receptor signaling pathway	KP
	jun proto-oncogene (Jun), mRNA	4.1308	0.90216	0.000568775	1.53983	0.0814271	0.0325986	rno04668:TNF signaling pathway	KP
	jun proto-oncogene (Jun), mRNA	4.1308	0.90216	0.000568775	1.53983	0.0814271	0.0325986	rno04722:Neurotrophin signaling pathway	KP
	jun proto-oncogene (Jun), mRNA	4.1308	0.90216	0.000568775	1.53983	0.0814271	0.0325986	rno04912:GnRH signaling pathway	KP
	jun proto-oncogene (Jun), mRNA	4.1308	0.90216	0.000568775	1.53983	0.0814271	0.0325986	rno04915:Estrogen signaling pathway	KP
	jun proto-oncogene (Jun), mRNA	4.1308	0.90216	0.000568775	1.53983	0.0814271	0.0325986	rno04921:Oxytocin signaling pathway	KP
	jun proto-oncogene (Jun), mRNA	4.1308	0.90216	0.000568775	1.53983	0.0814271	0.0325986	rno04926:Relaxin signaling pathway	KP
	jun proto-oncogene (Jun), mRNA	4.1308	0.90216	0.000568775	1.53983	0.0814271	0.0325986	rno04933:AGE-RAGE signaling pathway in diabetic complications	KP
	jun proto-oncogene (Jun), mRNA	4.1308	0.90216	0.000568775	1.53983	0.0814271	0.0325986	rno05030:Cocaine addiction	KP
	jun proto-oncogene (Jun), mRNA	4.1308	0.90216	0.000568775	1.53983	0.0814271	0.0325986	rno05031:Amphetamine addiction	KP
	jun proto-oncogene (Jun), mRNA	4.1308	0.90216	0.000568775	1.53983	0.0814271	0.0325986	rno05132:Salmonella infection	KP
	jun proto-oncogene (Jun), mRNA	4.1308	0.90216	0.000568775	1.53983	0.0814271	0.0325986	rno05133:Pertussis	KP
	jun proto-oncogene (Jun), mRNA	4.1308	0.90216	0.000568775	1.53983	0.0814271	0.0325986	rno05135:Yersinia infection	KP
	jun proto-oncogene (Jun), mRNA	4.1308	0.90216	0.000568775	1.53983	0.0814271	0.0325986	rno05140:Leishmaniasis	KP
	jun proto-oncogene (Jun), mRNA	4.1308	0.90216	0.000568775	1.53983	0.0814271	0.0325986	rno05142:Chagas disease	KP
	jun proto-oncogene (Jun), mRNA	4.1308	0.90216	0.000568775	1.53983	0.0814271	0.0325986	rno05161:Hepatitis B	KP
	jun proto-oncogene (Jun), mRNA	4.1308	0.90216	0.000568775	1.53983	0.0814271	0.0325986	rno05162:Measles	KP
	jun proto-oncogene (Jun), mRNA	4.1308	0.90216	0.000568775	1.53983	0.0814271	0.0325986	rno05166:Human T-cell leukemia virus 1 infection	KP
	jun proto-oncogene (Jun), mRNA	4.1308	0.90216	0.000568775	1.53983	0.0814271	0.0325986	rno05167:Kaposi sarcoma-associated herpesvirus infection	KP
	jun proto-oncogene (Jun), mRNA	4.1308	0.90216	0.000568775	1.53983	0.0814271	0.0325986	rno05169:Epstein-Barr virus infection	KP
	jun proto-oncogene (Jun), mRNA	4.1308	0.90216	0.000568775	1.53983	0.0814271	0.0325986	rno05170:Human immunodeficiency virus 1 infection	KP
	jun proto-oncogene (Jun), mRNA	4.1308	0.90216	0.000568775	1.53983	0.0814271	0.0325986	rno05200:Pathways in cancer	KP
	jun proto-oncogene (Jun), mRNA	4.1308	0.90216	0.000568775	1.53983	0.0814271	0.0325986	rno05203:Viral carcinogenesis	KP
	jun proto-oncogene (Jun), mRNA	4.1308	0.90216	0.000568775	1.53983	0.0814271	0.0325986	rno05207:Chemical carcinogenesis - receptor activation	KP
	jun proto-oncogene (Jun), mRNA	4.1308	0.90216	0.000568775	1.53983	0.0814271	0.0325986	rno05210:Colorectal cancer	KP
	jun proto-oncogene (Jun), mRNA	4.1308	0.90216	0.000568775	1.53983	0.0814271	0.0325986	rno05224:Breast cancer	KP
	jun proto-oncogene (Jun), mRNA	4.1308	0.90216	0.000568775	1.53983	0.0814271	0.0325986	rno05231:Choline metabolism in cancer	KP
	jun proto-oncogene (Jun), mRNA	4.1308	0.90216	0.000568775	1.53983	0.0814271	0.0325986	rno05323:Rheumatoid arthritis	KP
	jun proto-oncogene (Jun), mRNA	4.1308	0.90216	0.000568775	1.53983	0.0814271	0.0325986	rno05417:Lipid and atherosclerosis	KP
	jun proto-oncogene (Jun), mRNA	4.1308	0.90216	0.000568775	1.53983	0.0814271	0.0325986	rno05418:Fluid shear stress and atherosclerosis	KP
	jun proto-oncogene (Jun), mRNA	4.1308	0.90216	0.000568775	1.53983	0.0814271	0.0325986	R-RNO-168249:Innate Immune System	RP
	jun proto-oncogene (Jun), mRNA	4.1308	0.90216	0.000568775	1.53983	0.0814271	0.0325986	R-RNO-168256:Immune System	RP
	jun proto-oncogene (Jun), mRNA	4.1308	0.90216	0.000568775	1.53983	0.0814271	0.0325986	WP140:Myometrial relaxation and contraction pathways	WP
	jun proto-oncogene (Jun), mRNA	4.1308	0.90216	0.000568775	1.53983	0.0814271	0.0325986	WP188:Focal adhesion	WP
	jun proto-oncogene (Jun), mRNA	4.1308	0.90216	0.000568775	1.53983	0.0814271	0.0325986	WP358:MAPK signaling pathway	WP
Junb	jun B proto-oncogene (Junb), mRNA	4.81044	0.788179	0.000568775	1.85214	0.347271	0.00615652	rno04380:Osteoclast differentiation	KP
	jun B proto-oncogene (Junb), mRNA	4.81044	0.788179	0.000568775	1.85214	0.347271	0.00615652	rno04668:TNF signaling pathway	KP
	jun B proto-oncogene (Junb), mRNA	4.81044	0.788179	0.000568775	1.85214	0.347271	0.00615652	rno04935:Growth hormone synthesis, secretion and action	KP
	jun B proto-oncogene (Junb), mRNA	4.81044	0.788179	0.000568775	1.85214	0.347271	0.00615652	WP173:Oxidative stress response	WP
Kcnc2	potassium voltage gated channel, Shaw-related subfamily, member 2 (Kcnc2), transcript variant a, mRNA; potassium voltage gated channel, Shaw-related subfamily, member 2 (Kcnc2), transcript variant b, mRNA	0.398268	0.149297	0.000568775	0.559717	0.0731735	0.00615652	R-RNO-112316:Neuronal System	RP
	potassium voltage gated channel, Shaw-related subfamily, member 2 (Kcnc2), transcript variant a, mRNA; potassium voltage gated channel, Shaw-related subfamily, member 2 (Kcnc2), transcript variant b, mRNA	0.398268	0.149297	0.000568775	0.559717	0.0731735	0.00615652	R-RNO-1296071:Potassium Channels	RP
	potassium voltage gated channel, Shaw-related subfamily, member 2 (Kcnc2), transcript variant a, mRNA; potassium voltage gated channel, Shaw-related subfamily, member 2 (Kcnc2), transcript variant b, mRNA	0.398268	0.149297	0.000568775	0.559717	0.0731735	0.00615652	R-RNO-1296072:Voltage gated Potassium channels	RP
Kcne2	potassium voltage-gated channel, Isk-related family, member 2 (Kcne2), mRNA	0.270271	0.172016	0.000568775	0.398953	0.324819	0.00615652	rno04971:Gastric acid secretion	KP
	potassium voltage-gated channel, Isk-related family, member 2 (Kcne2), mRNA	0.270271	0.172016	0.000568775	0.398953	0.324819	0.00615652	R-RNO-397014:Muscle contraction	RP
	potassium voltage-gated channel, Isk-related family, member 2 (Kcne2), mRNA	0.270271	0.172016	0.000568775	0.398953	0.324819	0.00615652	R-RNO-5576891:Cardiac conduction	RP
Kcnj16	potassium inwardly-rectifying channel, subfamily J, member 16 (Kcnj16), mRNA	0.422528	0.0887254	0.000568775	0.510197	0.127601	0.00615652	rno04971:Gastric acid secretion	KP
Kl	Klotho (Kl), mRNA	0.350863	0.281716	0.000568775	0.442424	0.426688	0.00615652	rno04211:Longevity regulating pathway	KP
	Klotho (Kl), mRNA	0.350863	0.281716	0.000568775	0.442424	0.426688	0.00615652	rno04928:Parathyroid hormone synthesis, secretion and action	KP
	Klotho (Kl), mRNA	0.350863	0.281716	0.000568775	0.442424	0.426688	0.00615652	rno04961:Endocrine and other factor-regulated calcium reabsorption	KP
	Klotho (Kl), mRNA	0.350863	0.281716	0.000568775	0.442424	0.426688	0.00615652	R-RNO-162582:Signal Transduction	RP
	Klotho (Kl), mRNA	0.350863	0.281716	0.000568775	0.442424	0.426688	0.00615652	R-RNO-9006934:Signaling by Receptor Tyrosine Kinases	RP
Klf2	Kruppel-like factor 2 (Klf2), mRNA	4.32923	1.4502	0.000568775	3.31726	1.30795	0.00615652	rno04371:Apelin signaling pathway	KP
	Kruppel-like factor 2 (Klf2), mRNA	4.32923	1.4502	0.000568775	3.31726	1.30795	0.00615652	rno05418:Fluid shear stress and atherosclerosis	KP
Klf4	Kruppel-like factor 4 (gut) (Klf4), mRNA	4.53917	0.824814	0.000568775	2.14108	0.603811	0.00615652	rno05207:Chemical carcinogenesis - receptor activation	KP
Lbp	lipopolysaccharide binding protein (Lbp), mRNA	35.4391	21.5661	0.000568775	5.16766	3.06718	0.0158804	rno04064:NF-kappa B signaling pathway	KP
	lipopolysaccharide binding protein (Lbp), mRNA	35.4391	21.5661	0.000568775	5.16766	3.06718	0.0158804	rno04620:Toll-like receptor signaling pathway	KP
	lipopolysaccharide binding protein (Lbp), mRNA	35.4391	21.5661	0.000568775	5.16766	3.06718	0.0158804	rno05152:Tuberculosis	KP
	lipopolysaccharide binding protein (Lbp), mRNA	35.4391	21.5661	0.000568775	5.16766	3.06718	0.0158804	rno05417:Lipid and atherosclerosis	KP
Lcn2	lipocalin 2 (Lcn2), mRNA	32.2807	13.7746	0.000568775	3.42105	2.44991	0.00615652	R-RNO-168249:Innate Immune System	RP
	lipocalin 2 (Lcn2), mRNA	32.2807	13.7746	0.000568775	3.42105	2.44991	0.00615652	R-RNO-168256:Immune System	RP
Lgals3	lectin, galactoside-binding, soluble, 3 (Lgals3), mRNA	43.9253	14.7793	0.000568775	3.13238	2.26458	0.00615652	R-RNO-168249:Innate Immune System	RP
	lectin, galactoside-binding, soluble, 3 (Lgals3), mRNA	43.9253	14.7793	0.000568775	3.13238	2.26458	0.00615652	R-RNO-168256:Immune System	RP
Lnpep	leucyl/cystinyl aminopeptidase (Lnpep), transcript variant 1, mRNA; no definition	0.271541	0.122214	0.000568775	0.564387	0.155337	0.00615652	R-RNO-168256:Immune System	RP
Maff	v-maf avian musculoaponeurotic fibrosarcoma oncogene homolog F (Maff), mRNA	19.5082	2.24192	0.000568775	4.47085	2.60125	0.00615652	R-RNO-109582:Hemostasis	RP
	v-maf avian musculoaponeurotic fibrosarcoma oncogene homolog F (Maff), mRNA	19.5082	2.24192	0.000568775	4.47085	2.60125	0.00615652	WP140:Myometrial relaxation and contraction pathways	WP
Myc	myelocytomatosis oncogene (Myc), mRNA	11.5622	1.00479	0.000568775	2.246	0.616615	0.03776	rno04010:MAPK signaling pathway	KP
	myelocytomatosis oncogene (Myc), mRNA	11.5622	1.00479	0.000568775	2.246	0.616615	0.03776	rno04012:ErbB signaling pathway	KP
	myelocytomatosis oncogene (Myc), mRNA	11.5622	1.00479	0.000568775	2.246	0.616615	0.03776	rno04110:Cell cycle	KP
	myelocytomatosis oncogene (Myc), mRNA	11.5622	1.00479	0.000568775	2.246	0.616615	0.03776	rno04151:PI3K-Akt signaling pathway	KP
	myelocytomatosis oncogene (Myc), mRNA	11.5622	1.00479	0.000568775	2.246	0.616615	0.03776	rno04218:Cellular senescence	KP
	myelocytomatosis oncogene (Myc), mRNA	11.5622	1.00479	0.000568775	2.246	0.616615	0.03776	rno04310:Wnt signaling pathway	KP
	myelocytomatosis oncogene (Myc), mRNA	11.5622	1.00479	0.000568775	2.246	0.616615	0.03776	rno04350:TGF-beta signaling pathway	KP
	myelocytomatosis oncogene (Myc), mRNA	11.5622	1.00479	0.000568775	2.246	0.616615	0.03776	rno04390:Hippo signaling pathway	KP
	myelocytomatosis oncogene (Myc), mRNA	11.5622	1.00479	0.000568775	2.246	0.616615	0.03776	rno04919:Thyroid hormone signaling pathway	KP
	myelocytomatosis oncogene (Myc), mRNA	11.5622	1.00479	0.000568775	2.246	0.616615	0.03776	rno05132:Salmonella infection	KP
	myelocytomatosis oncogene (Myc), mRNA	11.5622	1.00479	0.000568775	2.246	0.616615	0.03776	rno05161:Hepatitis B	KP
	myelocytomatosis oncogene (Myc), mRNA	11.5622	1.00479	0.000568775	2.246	0.616615	0.03776	rno05163:Human cytomegalovirus infection	KP
	myelocytomatosis oncogene (Myc), mRNA	11.5622	1.00479	0.000568775	2.246	0.616615	0.03776	rno05166:Human T-cell leukemia virus 1 infection	KP
	myelocytomatosis oncogene (Myc), mRNA	11.5622	1.00479	0.000568775	2.246	0.616615	0.03776	rno05167:Kaposi sarcoma-associated herpesvirus infection	KP
	myelocytomatosis oncogene (Myc), mRNA	11.5622	1.00479	0.000568775	2.246	0.616615	0.03776	rno05169:Epstein-Barr virus infection	KP
	myelocytomatosis oncogene (Myc), mRNA	11.5622	1.00479	0.000568775	2.246	0.616615	0.03776	rno05200:Pathways in cancer	KP
	myelocytomatosis oncogene (Myc), mRNA	11.5622	1.00479	0.000568775	2.246	0.616615	0.03776	rno05202:Transcriptional misregulation in cancer	KP
	myelocytomatosis oncogene (Myc), mRNA	11.5622	1.00479	0.000568775	2.246	0.616615	0.03776	rno05205:Proteoglycans in cancer	KP
	myelocytomatosis oncogene (Myc), mRNA	11.5622	1.00479	0.000568775	2.246	0.616615	0.03776	rno05207:Chemical carcinogenesis - receptor activation	KP
	myelocytomatosis oncogene (Myc), mRNA	11.5622	1.00479	0.000568775	2.246	0.616615	0.03776	rno05210:Colorectal cancer	KP
	myelocytomatosis oncogene (Myc), mRNA	11.5622	1.00479	0.000568775	2.246	0.616615	0.03776	rno05213:Endometrial cancer	KP
	myelocytomatosis oncogene (Myc), mRNA	11.5622	1.00479	0.000568775	2.246	0.616615	0.03776	rno05216:Thyroid cancer	KP
	myelocytomatosis oncogene (Myc), mRNA	11.5622	1.00479	0.000568775	2.246	0.616615	0.03776	rno05219:Bladder cancer	KP
	myelocytomatosis oncogene (Myc), mRNA	11.5622	1.00479	0.000568775	2.246	0.616615	0.03776	rno05220:Chronic myeloid leukemia	KP
	myelocytomatosis oncogene (Myc), mRNA	11.5622	1.00479	0.000568775	2.246	0.616615	0.03776	rno05221:Acute myeloid leukemia	KP
	myelocytomatosis oncogene (Myc), mRNA	11.5622	1.00479	0.000568775	2.246	0.616615	0.03776	rno05222:Small cell lung cancer	KP
	myelocytomatosis oncogene (Myc), mRNA	11.5622	1.00479	0.000568775	2.246	0.616615	0.03776	rno05224:Breast cancer	KP
	myelocytomatosis oncogene (Myc), mRNA	11.5622	1.00479	0.000568775	2.246	0.616615	0.03776	rno05225:Hepatocellular carcinoma	KP
	myelocytomatosis oncogene (Myc), mRNA	11.5622	1.00479	0.000568775	2.246	0.616615	0.03776	rno05230:Central carbon metabolism in cancer	KP
	myelocytomatosis oncogene (Myc), mRNA	11.5622	1.00479	0.000568775	2.246	0.616615	0.03776	WP2433:Spinal cord injury	WP
	myelocytomatosis oncogene (Myc), mRNA	11.5622	1.00479	0.000568775	2.246	0.616615	0.03776	WP348:G1 to S cell cycle control	WP
	myelocytomatosis oncogene (Myc), mRNA	11.5622	1.00479	0.000568775	2.246	0.616615	0.03776	WP358:MAPK signaling pathway	WP
Myo9a	myosin IXA (Myo9a), mRNA	0.374373	0.131115	0.000568775	0.63541	0.139952	0.0354	R-RNO-162582:Signal Transduction	RP
Nr4a1	nuclear receptor subfamily 4, group A, member 1 (Nr4a1), mRNA	1.67271	0.496883	0.0229584	1.95103	0.365086	0.00615652	rno04010:MAPK signaling pathway	KP
	nuclear receptor subfamily 4, group A, member 1 (Nr4a1), mRNA	1.67271	0.496883	0.0229584	1.95103	0.365086	0.00615652	rno04151:PI3K-Akt signaling pathway	KP
	nuclear receptor subfamily 4, group A, member 1 (Nr4a1), mRNA	1.67271	0.496883	0.0229584	1.95103	0.365086	0.00615652	rno04925:Aldosterone synthesis and secretion	KP
	nuclear receptor subfamily 4, group A, member 1 (Nr4a1), mRNA	1.67271	0.496883	0.0229584	1.95103	0.365086	0.00615652	rno04927:Cortisol synthesis and secretion	KP
	nuclear receptor subfamily 4, group A, member 1 (Nr4a1), mRNA	1.67271	0.496883	0.0229584	1.95103	0.365086	0.00615652	rno04934:Cushing syndrome	KP
	nuclear receptor subfamily 4, group A, member 1 (Nr4a1), mRNA	1.67271	0.496883	0.0229584	1.95103	0.365086	0.00615652	R-RNO-162582:Signal Transduction	RP
	nuclear receptor subfamily 4, group A, member 1 (Nr4a1), mRNA	1.67271	0.496883	0.0229584	1.95103	0.365086	0.00615652	WP2433:Spinal cord injury	WP
	nuclear receptor subfamily 4, group A, member 1 (Nr4a1), mRNA	1.67271	0.496883	0.0229584	1.95103	0.365086	0.00615652	WP358:MAPK signaling pathway	WP
Ntng1	netrin G1 (Ntng1), mRNA	0.45597	0.183311	0.00104156	0.5088	0.130179	0.00615652	rno04360:Axon guidance	KP
	netrin G1 (Ntng1), mRNA	0.45597	0.183311	0.00104156	0.5088	0.130179	0.00615652	rno04514:Cell adhesion molecules	KP
Oxt	oxytocin/neurophysin 1 prepropeptide (Oxt), mRNA	0.563861	0.287593	0.010354	0.545723	0.459842	0.0325986	rno04024:cAMP signaling pathway	KP
	oxytocin/neurophysin 1 prepropeptide (Oxt), mRNA	0.563861	0.287593	0.010354	0.545723	0.459842	0.0325986	rno04080:Neuroactive ligand-receptor interaction	KP
	oxytocin/neurophysin 1 prepropeptide (Oxt), mRNA	0.563861	0.287593	0.010354	0.545723	0.459842	0.0325986	rno04921:Oxytocin signaling pathway	KP
	oxytocin/neurophysin 1 prepropeptide (Oxt), mRNA	0.563861	0.287593	0.010354	0.545723	0.459842	0.0325986	R-RNO-162582:Signal Transduction	RP
	oxytocin/neurophysin 1 prepropeptide (Oxt), mRNA	0.563861	0.287593	0.010354	0.545723	0.459842	0.0325986	R-RNO-372790:Signaling by GPCR	RP
	oxytocin/neurophysin 1 prepropeptide (Oxt), mRNA	0.563861	0.287593	0.010354	0.545723	0.459842	0.0325986	R-RNO-388396:GPCR downstream signalling	RP
	oxytocin/neurophysin 1 prepropeptide (Oxt), mRNA	0.563861	0.287593	0.010354	0.545723	0.459842	0.0325986	WP140:Myometrial relaxation and contraction pathways	WP
Pdpn	podoplanin (Pdpn), mRNA	9.06546	2.28882	0.000568775	1.70455	0.322546	0.00615652	R-RNO-109582:Hemostasis	RP
	podoplanin (Pdpn), mRNA	9.06546	2.28882	0.000568775	1.70455	0.322546	0.00615652	R-RNO-76002:Platelet activation, signaling and aggregation	RP
Pla1a	phospholipase A1 member A (Pla1a), mRNA	7.80355	1.93104	0.000568775	2.62533	0.506011	0.00615652	rno04014:Ras signaling pathway	KP
Plcb4	phospholipase C, beta 4 (Plcb4), mRNA	0.519743	0.194541	0.00468808	0.568713	0.141433	0.00615652	rno04015:Rap1 signaling pathway	KP
	phospholipase C, beta 4 (Plcb4), mRNA	0.519743	0.194541	0.00468808	0.568713	0.141433	0.00615652	rno04020:Calcium signaling pathway	KP
	phospholipase C, beta 4 (Plcb4), mRNA	0.519743	0.194541	0.00468808	0.568713	0.141433	0.00615652	rno04022:cGMP-PKG signaling pathway	KP
	phospholipase C, beta 4 (Plcb4), mRNA	0.519743	0.194541	0.00468808	0.568713	0.141433	0.00615652	rno04062:Chemokine signaling pathway	KP
	phospholipase C, beta 4 (Plcb4), mRNA	0.519743	0.194541	0.00468808	0.568713	0.141433	0.00615652	rno04070:Phosphatidylinositol signaling system	KP
	phospholipase C, beta 4 (Plcb4), mRNA	0.519743	0.194541	0.00468808	0.568713	0.141433	0.00615652	rno04071:Sphingolipid signaling pathway	KP
	phospholipase C, beta 4 (Plcb4), mRNA	0.519743	0.194541	0.00468808	0.568713	0.141433	0.00615652	rno04072:Phospholipase D signaling pathway	KP
	phospholipase C, beta 4 (Plcb4), mRNA	0.519743	0.194541	0.00468808	0.568713	0.141433	0.00615652	rno04261:Adrenergic signaling in cardiomyocytes	KP
	phospholipase C, beta 4 (Plcb4), mRNA	0.519743	0.194541	0.00468808	0.568713	0.141433	0.00615652	rno04270:Vascular smooth muscle contraction	KP
	phospholipase C, beta 4 (Plcb4), mRNA	0.519743	0.194541	0.00468808	0.568713	0.141433	0.00615652	rno04310:Wnt signaling pathway	KP
	phospholipase C, beta 4 (Plcb4), mRNA	0.519743	0.194541	0.00468808	0.568713	0.141433	0.00615652	rno04371:Apelin signaling pathway	KP
	phospholipase C, beta 4 (Plcb4), mRNA	0.519743	0.194541	0.00468808	0.568713	0.141433	0.00615652	rno04540:Gap junction	KP
	phospholipase C, beta 4 (Plcb4), mRNA	0.519743	0.194541	0.00468808	0.568713	0.141433	0.00615652	rno04611:Platelet activation	KP
	phospholipase C, beta 4 (Plcb4), mRNA	0.519743	0.194541	0.00468808	0.568713	0.141433	0.00615652	rno04613:Neutrophil extracellular trap formation	KP
	phospholipase C, beta 4 (Plcb4), mRNA	0.519743	0.194541	0.00468808	0.568713	0.141433	0.00615652	rno04621:NOD-like receptor signaling pathway	KP
	phospholipase C, beta 4 (Plcb4), mRNA	0.519743	0.194541	0.00468808	0.568713	0.141433	0.00615652	rno04713:Circadian entrainment	KP
	phospholipase C, beta 4 (Plcb4), mRNA	0.519743	0.194541	0.00468808	0.568713	0.141433	0.00615652	rno04720:Long-term potentiation	KP
	phospholipase C, beta 4 (Plcb4), mRNA	0.519743	0.194541	0.00468808	0.568713	0.141433	0.00615652	rno04723:Retrograde endocannabinoid signaling	KP
	phospholipase C, beta 4 (Plcb4), mRNA	0.519743	0.194541	0.00468808	0.568713	0.141433	0.00615652	rno04724:Glutamatergic synapse	KP
	phospholipase C, beta 4 (Plcb4), mRNA	0.519743	0.194541	0.00468808	0.568713	0.141433	0.00615652	rno04725:Cholinergic synapse	KP
	phospholipase C, beta 4 (Plcb4), mRNA	0.519743	0.194541	0.00468808	0.568713	0.141433	0.00615652	rno04726:Serotonergic synapse	KP
	phospholipase C, beta 4 (Plcb4), mRNA	0.519743	0.194541	0.00468808	0.568713	0.141433	0.00615652	rno04728:Dopaminergic synapse	KP
	phospholipase C, beta 4 (Plcb4), mRNA	0.519743	0.194541	0.00468808	0.568713	0.141433	0.00615652	rno04730:Long-term depression	KP
	phospholipase C, beta 4 (Plcb4), mRNA	0.519743	0.194541	0.00468808	0.568713	0.141433	0.00615652	rno04750:Inflammatory mediator regulation of TRP channels	KP
	phospholipase C, beta 4 (Plcb4), mRNA	0.519743	0.194541	0.00468808	0.568713	0.141433	0.00615652	rno04911:Insulin secretion	KP
	phospholipase C, beta 4 (Plcb4), mRNA	0.519743	0.194541	0.00468808	0.568713	0.141433	0.00615652	rno04912:GnRH signaling pathway	KP
	phospholipase C, beta 4 (Plcb4), mRNA	0.519743	0.194541	0.00468808	0.568713	0.141433	0.00615652	rno04915:Estrogen signaling pathway	KP
	phospholipase C, beta 4 (Plcb4), mRNA	0.519743	0.194541	0.00468808	0.568713	0.141433	0.00615652	rno04916:Melanogenesis	KP
	phospholipase C, beta 4 (Plcb4), mRNA	0.519743	0.194541	0.00468808	0.568713	0.141433	0.00615652	rno04918:Thyroid hormone synthesis	KP
	phospholipase C, beta 4 (Plcb4), mRNA	0.519743	0.194541	0.00468808	0.568713	0.141433	0.00615652	rno04919:Thyroid hormone signaling pathway	KP
	phospholipase C, beta 4 (Plcb4), mRNA	0.519743	0.194541	0.00468808	0.568713	0.141433	0.00615652	rno04921:Oxytocin signaling pathway	KP
	phospholipase C, beta 4 (Plcb4), mRNA	0.519743	0.194541	0.00468808	0.568713	0.141433	0.00615652	rno04922:Glucagon signaling pathway	KP
	phospholipase C, beta 4 (Plcb4), mRNA	0.519743	0.194541	0.00468808	0.568713	0.141433	0.00615652	rno04924:Renin secretion	KP
	phospholipase C, beta 4 (Plcb4), mRNA	0.519743	0.194541	0.00468808	0.568713	0.141433	0.00615652	rno04925:Aldosterone synthesis and secretion	KP
	phospholipase C, beta 4 (Plcb4), mRNA	0.519743	0.194541	0.00468808	0.568713	0.141433	0.00615652	rno04926:Relaxin signaling pathway	KP
	phospholipase C, beta 4 (Plcb4), mRNA	0.519743	0.194541	0.00468808	0.568713	0.141433	0.00615652	rno04927:Cortisol synthesis and secretion	KP
	phospholipase C, beta 4 (Plcb4), mRNA	0.519743	0.194541	0.00468808	0.568713	0.141433	0.00615652	rno04928:Parathyroid hormone synthesis, secretion and action	KP
	phospholipase C, beta 4 (Plcb4), mRNA	0.519743	0.194541	0.00468808	0.568713	0.141433	0.00615652	rno04929:GnRH secretion	KP
	phospholipase C, beta 4 (Plcb4), mRNA	0.519743	0.194541	0.00468808	0.568713	0.141433	0.00615652	rno04933:AGE-RAGE signaling pathway in diabetic complications	KP
	phospholipase C, beta 4 (Plcb4), mRNA	0.519743	0.194541	0.00468808	0.568713	0.141433	0.00615652	rno04934:Cushing syndrome	KP
	phospholipase C, beta 4 (Plcb4), mRNA	0.519743	0.194541	0.00468808	0.568713	0.141433	0.00615652	rno04935:Growth hormone synthesis, secretion and action	KP
	phospholipase C, beta 4 (Plcb4), mRNA	0.519743	0.194541	0.00468808	0.568713	0.141433	0.00615652	rno04961:Endocrine and other factor-regulated calcium reabsorption	KP
	phospholipase C, beta 4 (Plcb4), mRNA	0.519743	0.194541	0.00468808	0.568713	0.141433	0.00615652	rno04970:Salivary secretion	KP
	phospholipase C, beta 4 (Plcb4), mRNA	0.519743	0.194541	0.00468808	0.568713	0.141433	0.00615652	rno04971:Gastric acid secretion	KP
	phospholipase C, beta 4 (Plcb4), mRNA	0.519743	0.194541	0.00468808	0.568713	0.141433	0.00615652	rno04972:Pancreatic secretion	KP
	phospholipase C, beta 4 (Plcb4), mRNA	0.519743	0.194541	0.00468808	0.568713	0.141433	0.00615652	rno05142:Chagas disease	KP
	phospholipase C, beta 4 (Plcb4), mRNA	0.519743	0.194541	0.00468808	0.568713	0.141433	0.00615652	rno05143:African trypanosomiasis	KP
	phospholipase C, beta 4 (Plcb4), mRNA	0.519743	0.194541	0.00468808	0.568713	0.141433	0.00615652	rno05146:Amoebiasis	KP
	phospholipase C, beta 4 (Plcb4), mRNA	0.519743	0.194541	0.00468808	0.568713	0.141433	0.00615652	rno05163:Human cytomegalovirus infection	KP
	phospholipase C, beta 4 (Plcb4), mRNA	0.519743	0.194541	0.00468808	0.568713	0.141433	0.00615652	rno05200:Pathways in cancer	KP
	phospholipase C, beta 4 (Plcb4), mRNA	0.519743	0.194541	0.00468808	0.568713	0.141433	0.00615652	rno05417:Lipid and atherosclerosis	KP
	phospholipase C, beta 4 (Plcb4), mRNA	0.519743	0.194541	0.00468808	0.568713	0.141433	0.00615652	R-RNO-112040:G-protein mediated events	RP
	phospholipase C, beta 4 (Plcb4), mRNA	0.519743	0.194541	0.00468808	0.568713	0.141433	0.00615652	R-RNO-112043:PLC beta mediated events	RP
	phospholipase C, beta 4 (Plcb4), mRNA	0.519743	0.194541	0.00468808	0.568713	0.141433	0.00615652	R-RNO-162582:Signal Transduction	RP
	phospholipase C, beta 4 (Plcb4), mRNA	0.519743	0.194541	0.00468808	0.568713	0.141433	0.00615652	R-RNO-1855204:Synthesis of IP3 and IP4 in the cytosol	RP
	phospholipase C, beta 4 (Plcb4), mRNA	0.519743	0.194541	0.00468808	0.568713	0.141433	0.00615652	R-RNO-372790:Signaling by GPCR	RP
	phospholipase C, beta 4 (Plcb4), mRNA	0.519743	0.194541	0.00468808	0.568713	0.141433	0.00615652	R-RNO-388396:GPCR downstream signalling	RP
Pmepa1	prostate transmembrane protein, androgen induced 1 (Pmepa1), mRNA	2.39076	0.365577	0.000568775	1.61417	0.386787	0.0354	R-RNO-162582:Signal Transduction	RP
Prex2	phosphatidylinositol-3,4,5-trisphosphate-dependent Rac exchange factor 2 (Prex2), mRNA	0.277371	0.106707	0.000568775	0.5805	0.128254	0.00615652	R-RNO-162582:Signal Transduction	RP
Ripk3	receptor-interacting serine-threonine kinase 3 (Ripk3), mRNA	17.2826	2.32045	0.000568775	2.68226	1.17561	0.03776	rno04621:NOD-like receptor signaling pathway	KP
	receptor-interacting serine-threonine kinase 3 (Ripk3), mRNA	17.2826	2.32045	0.000568775	2.68226	1.17561	0.03776	rno04668:TNF signaling pathway	KP
	receptor-interacting serine-threonine kinase 3 (Ripk3), mRNA	17.2826	2.32045	0.000568775	2.68226	1.17561	0.03776	rno05132:Salmonella infection	KP
S1pr3	sphingosine-1-phosphate receptor 3 (S1pr3), mRNA	18.5041	3.82078	0.000568775	2.28726	0.861412	0.00615652	rno04071:Sphingolipid signaling pathway	KP
	sphingosine-1-phosphate receptor 3 (S1pr3), mRNA	18.5041	3.82078	0.000568775	2.28726	0.861412	0.00615652	rno04080:Neuroactive ligand-receptor interaction	KP
	sphingosine-1-phosphate receptor 3 (S1pr3), mRNA	18.5041	3.82078	0.000568775	2.28726	0.861412	0.00615652	R-RNO-162582:Signal Transduction	RP
	sphingosine-1-phosphate receptor 3 (S1pr3), mRNA	18.5041	3.82078	0.000568775	2.28726	0.861412	0.00615652	R-RNO-372790:Signaling by GPCR	RP
	sphingosine-1-phosphate receptor 3 (S1pr3), mRNA	18.5041	3.82078	0.000568775	2.28726	0.861412	0.00615652	R-RNO-388396:GPCR downstream signalling	RP
Sema5a	sema domain, seven thrombospondin repeats (type 1 and type 1-like), transmembrane domain (TM) and short cytoplasmic domain, (semaphorin) 5A (Sema5a), mRNA	0.476491	0.0629821	0.000568775	0.650296	0.0816136	0.04602	rno04360:Axon guidance	KP
	sema domain, seven thrombospondin repeats (type 1 and type 1-like), transmembrane domain (TM) and short cytoplasmic domain, (semaphorin) 5A (Sema5a), mRNA	0.476491	0.0629821	0.000568775	0.650296	0.0816136	0.04602	R-RNO-422475:Axon guidance	RP
	sema domain, seven thrombospondin repeats (type 1 and type 1-like), transmembrane domain (TM) and short cytoplasmic domain, (semaphorin) 5A (Sema5a), mRNA	0.476491	0.0629821	0.000568775	0.650296	0.0816136	0.04602	R-RNO-9675108:Nervous system development	RP
Serpine1	serpin peptidase inhibitor, clade E (nexin, plasminogen activator inhibitor type 1), member 1 (Serpine1), mRNA	30.1877	6.90326	0.000568775	3.21685	1.8682	0.00615652	rno04066:HIF-1 signaling pathway	KP
	serpin peptidase inhibitor, clade E (nexin, plasminogen activator inhibitor type 1), member 1 (Serpine1), mRNA	30.1877	6.90326	0.000568775	3.21685	1.8682	0.00615652	rno04115:p53 signaling pathway	KP
	serpin peptidase inhibitor, clade E (nexin, plasminogen activator inhibitor type 1), member 1 (Serpine1), mRNA	30.1877	6.90326	0.000568775	3.21685	1.8682	0.00615652	rno04218:Cellular senescence	KP
	serpin peptidase inhibitor, clade E (nexin, plasminogen activator inhibitor type 1), member 1 (Serpine1), mRNA	30.1877	6.90326	0.000568775	3.21685	1.8682	0.00615652	rno04371:Apelin signaling pathway	KP
	serpin peptidase inhibitor, clade E (nexin, plasminogen activator inhibitor type 1), member 1 (Serpine1), mRNA	30.1877	6.90326	0.000568775	3.21685	1.8682	0.00615652	rno04390:Hippo signaling pathway	KP
	serpin peptidase inhibitor, clade E (nexin, plasminogen activator inhibitor type 1), member 1 (Serpine1), mRNA	30.1877	6.90326	0.000568775	3.21685	1.8682	0.00615652	rno04610:Complement and coagulation cascades	KP
	serpin peptidase inhibitor, clade E (nexin, plasminogen activator inhibitor type 1), member 1 (Serpine1), mRNA	30.1877	6.90326	0.000568775	3.21685	1.8682	0.00615652	rno04933:AGE-RAGE signaling pathway in diabetic complications	KP
	serpin peptidase inhibitor, clade E (nexin, plasminogen activator inhibitor type 1), member 1 (Serpine1), mRNA	30.1877	6.90326	0.000568775	3.21685	1.8682	0.00615652	rno05142:Chagas disease	KP
	serpin peptidase inhibitor, clade E (nexin, plasminogen activator inhibitor type 1), member 1 (Serpine1), mRNA	30.1877	6.90326	0.000568775	3.21685	1.8682	0.00615652	R-RNO-109582:Hemostasis	RP
	serpin peptidase inhibitor, clade E (nexin, plasminogen activator inhibitor type 1), member 1 (Serpine1), mRNA	30.1877	6.90326	0.000568775	3.21685	1.8682	0.00615652	R-RNO-1474244:Extracellular matrix organization	RP
	serpin peptidase inhibitor, clade E (nexin, plasminogen activator inhibitor type 1), member 1 (Serpine1), mRNA	30.1877	6.90326	0.000568775	3.21685	1.8682	0.00615652	R-RNO-76002:Platelet activation, signaling and aggregation	RP
	serpin peptidase inhibitor, clade E (nexin, plasminogen activator inhibitor type 1), member 1 (Serpine1), mRNA	30.1877	6.90326	0.000568775	3.21685	1.8682	0.00615652	R-RNO-76005:Response to elevated platelet cytosolic Ca2+	RP
Serping1	serpin peptidase inhibitor, clade G (C1 inhibitor), member 1 (Serping1), mRNA	5.43202	1.44445	0.000568775	1.80951	0.59669	0.0158804	rno04610:Complement and coagulation cascades	KP
	serpin peptidase inhibitor, clade G (C1 inhibitor), member 1 (Serping1), mRNA	5.43202	1.44445	0.000568775	1.80951	0.59669	0.0158804	rno05133:Pertussis	KP
	serpin peptidase inhibitor, clade G (C1 inhibitor), member 1 (Serping1), mRNA	5.43202	1.44445	0.000568775	1.80951	0.59669	0.0158804	R-RNO-109582:Hemostasis	RP
	serpin peptidase inhibitor, clade G (C1 inhibitor), member 1 (Serping1), mRNA	5.43202	1.44445	0.000568775	1.80951	0.59669	0.0158804	R-RNO-168249:Innate Immune System	RP
	serpin peptidase inhibitor, clade G (C1 inhibitor), member 1 (Serping1), mRNA	5.43202	1.44445	0.000568775	1.80951	0.59669	0.0158804	R-RNO-168256:Immune System	RP
	serpin peptidase inhibitor, clade G (C1 inhibitor), member 1 (Serping1), mRNA	5.43202	1.44445	0.000568775	1.80951	0.59669	0.0158804	R-RNO-76002:Platelet activation, signaling and aggregation	RP
	serpin peptidase inhibitor, clade G (C1 inhibitor), member 1 (Serping1), mRNA	5.43202	1.44445	0.000568775	1.80951	0.59669	0.0158804	R-RNO-76005:Response to elevated platelet cytosolic Ca2+	RP
Slc17a6	solute carrier family 17 (vesicular glutamate transporter), member 6 (Slc17a6), mRNA	0.530131	0.243695	0.00709664	0.359133	0.179936	0.00615652	rno04721:Synaptic vesicle cycle	KP
	solute carrier family 17 (vesicular glutamate transporter), member 6 (Slc17a6), mRNA	0.530131	0.243695	0.00709664	0.359133	0.179936	0.00615652	rno04723:Retrograde endocannabinoid signaling	KP
	solute carrier family 17 (vesicular glutamate transporter), member 6 (Slc17a6), mRNA	0.530131	0.243695	0.00709664	0.359133	0.179936	0.00615652	rno04724:Glutamatergic synapse	KP
	solute carrier family 17 (vesicular glutamate transporter), member 6 (Slc17a6), mRNA	0.530131	0.243695	0.00709664	0.359133	0.179936	0.00615652	rno05033:Nicotine addiction	KP
Slc4a5	solute carrier family 4, sodium bicarbonate cotransporter, member 5 (Slc4a5), mRNA	0.390158	0.299476	0.000568775	0.420454	0.421227	0.00615652	rno04976:Bile secretion	KP
Slco1a5	solute carrier organic anion transporter family, member 1a5 (Slco1a5), mRNA	0.24519	0.236652	0.000568775	0.39173	0.406294	0.00615652	rno04976:Bile secretion	KP
Socs3	suppressor of cytokine signaling 3 (Socs3), mRNA	61.9319	10.1777	0.000568775	7.01654	3.14296	0.00615652	rno04380:Osteoclast differentiation	KP
	suppressor of cytokine signaling 3 (Socs3), mRNA	61.9319	10.1777	0.000568775	7.01654	3.14296	0.00615652	rno04668:TNF signaling pathway	KP
	suppressor of cytokine signaling 3 (Socs3), mRNA	61.9319	10.1777	0.000568775	7.01654	3.14296	0.00615652	rno04910:Insulin signaling pathway	KP
	suppressor of cytokine signaling 3 (Socs3), mRNA	61.9319	10.1777	0.000568775	7.01654	3.14296	0.00615652	rno04931:Insulin resistance	KP
	suppressor of cytokine signaling 3 (Socs3), mRNA	61.9319	10.1777	0.000568775	7.01654	3.14296	0.00615652	rno04935:Growth hormone synthesis, secretion and action	KP
	suppressor of cytokine signaling 3 (Socs3), mRNA	61.9319	10.1777	0.000568775	7.01654	3.14296	0.00615652	rno05164:Influenza A	KP
	suppressor of cytokine signaling 3 (Socs3), mRNA	61.9319	10.1777	0.000568775	7.01654	3.14296	0.00615652	R-RNO-162582:Signal Transduction	RP
	suppressor of cytokine signaling 3 (Socs3), mRNA	61.9319	10.1777	0.000568775	7.01654	3.14296	0.00615652	R-RNO-168256:Immune System	RP
Spp1	secreted phosphoprotein 1 (Spp1), mRNA	42.3051	10.1309	0.000568775	3.65095	3.17318	0.00615652	rno04151:PI3K-Akt signaling pathway	KP
	secreted phosphoprotein 1 (Spp1), mRNA	42.3051	10.1309	0.000568775	3.65095	3.17318	0.00615652	rno04371:Apelin signaling pathway	KP
	secreted phosphoprotein 1 (Spp1), mRNA	42.3051	10.1309	0.000568775	3.65095	3.17318	0.00615652	rno04510:Focal adhesion	KP
	secreted phosphoprotein 1 (Spp1), mRNA	42.3051	10.1309	0.000568775	3.65095	3.17318	0.00615652	rno04512:ECM-receptor interaction	KP
	secreted phosphoprotein 1 (Spp1), mRNA	42.3051	10.1309	0.000568775	3.65095	3.17318	0.00615652	rno04620:Toll-like receptor signaling pathway	KP
	secreted phosphoprotein 1 (Spp1), mRNA	42.3051	10.1309	0.000568775	3.65095	3.17318	0.00615652	rno04929:GnRH secretion	KP
	secreted phosphoprotein 1 (Spp1), mRNA	42.3051	10.1309	0.000568775	3.65095	3.17318	0.00615652	rno05165:Human papillomavirus infection	KP
	secreted phosphoprotein 1 (Spp1), mRNA	42.3051	10.1309	0.000568775	3.65095	3.17318	0.00615652	R-RNO-1474244:Extracellular matrix organization	RP
	secreted phosphoprotein 1 (Spp1), mRNA	42.3051	10.1309	0.000568775	3.65095	3.17318	0.00615652	R-RNO-162582:Signal Transduction	RP
	secreted phosphoprotein 1 (Spp1), mRNA	42.3051	10.1309	0.000568775	3.65095	3.17318	0.00615652	R-RNO-9006934:Signaling by Receptor Tyrosine Kinases	RP
	secreted phosphoprotein 1 (Spp1), mRNA	42.3051	10.1309	0.000568775	3.65095	3.17318	0.00615652	WP188:Focal adhesion	WP
Spry2	sprouty homolog 2 (Drosophila) (Spry2), mRNA	2.08412	0.275167	0.000568775	1.63941	0.240648	0.00615652	R-RNO-162582:Signal Transduction	RP
	sprouty homolog 2 (Drosophila) (Spry2), mRNA	2.08412	0.275167	0.000568775	1.63941	0.240648	0.00615652	R-RNO-9006934:Signaling by Receptor Tyrosine Kinases	RP
Taok1	no definition	0.340225	0.152432	0.000568775	0.608411	0.179888	0.0158804	rno04010:MAPK signaling pathway	KP
	no definition	0.340225	0.152432	0.000568775	0.608411	0.179888	0.0158804	R-RNO-162582:Signal Transduction	RP
	no definition	0.340225	0.152432	0.000568775	0.608411	0.179888	0.0158804	WP358:MAPK signaling pathway	WP
Tubb6	tubulin, beta 6 class V (Tubb6), mRNA	19.235	2.57662	0.000568775	2.48373	0.988712	0.00615652	rno04145:Phagosome	KP
	tubulin, beta 6 class V (Tubb6), mRNA	19.235	2.57662	0.000568775	2.48373	0.988712	0.00615652	rno04540:Gap junction	KP
	tubulin, beta 6 class V (Tubb6), mRNA	19.235	2.57662	0.000568775	2.48373	0.988712	0.00615652	rno05132:Salmonella infection	KP
	tubulin, beta 6 class V (Tubb6), mRNA	19.235	2.57662	0.000568775	2.48373	0.988712	0.00615652	R-RNO-109582:Hemostasis	RP
	tubulin, beta 6 class V (Tubb6), mRNA	19.235	2.57662	0.000568775	2.48373	0.988712	0.00615652	R-RNO-162582:Signal Transduction	RP
	tubulin, beta 6 class V (Tubb6), mRNA	19.235	2.57662	0.000568775	2.48373	0.988712	0.00615652	R-RNO-168256:Immune System	RP
	tubulin, beta 6 class V (Tubb6), mRNA	19.235	2.57662	0.000568775	2.48373	0.988712	0.00615652	R-RNO-422475:Axon guidance	RP
	tubulin, beta 6 class V (Tubb6), mRNA	19.235	2.57662	0.000568775	2.48373	0.988712	0.00615652	R-RNO-9675108:Nervous system development	RP
Zfp36	zinc finger protein 36 (Zfp36), mRNA	14.5541	2.56389	0.000568775	3.73607	1.32473	0.00615652	rno05166:Human T-cell leukemia virus 1 infection	KP
	zinc finger protein 36 (Zfp36), mRNA	14.5541	2.56389	0.000568775	3.73607	1.32473	0.00615652	rno05167:Kaposi sarcoma-associated herpesvirus infection	KP
	zinc finger protein 36 (Zfp36), mRNA	14.5541	2.56389	0.000568775	3.73607	1.32473	0.00615652	WP2433:Spinal cord injury	WP
Only those DEGs that had co-directed changed mRNA level (cut-off>1,5; Padj<0.05) in IR-i vs, SO-r and IR-c vs, SO-l were selected for analysis. Also, only those pathways that associated (Padj<0.05) with DEGs in IR-i vs, SO-r were selected for analysis.
Upregulated DEGs
Downregulated DEGs
