# Supplementary material for: Differential gene expression in the contralateral hemisphere of the rat brain after focal ischemia
Source: Sci Rep. 2023 Jan 11;13:573. doi: 10.1038/s41598-023-27663-8 (PMC9834327; doi:10.1038/s41598-023-27663-8)
Supplement: Supplementary file 11 — Supplementary Table S8. [file 41598_2023_27663_MOESM11_ESM.xlsx]

## Sheet: Лист1
Journal	Scientific Reports
Authors	Ivan B. Filippenkov 1,*, Julia A. Remizova 1, Alina E. Denisova 2, Vasily V. Stavchansky 1, Ksenia D. Golovina 1, Leonid V. Gubsky 2,3, Svetlana A. Limborska 1 and Lyudmila V. Dergunova 1
Title	Differential Gene Expression in the Contralateral Hemisphere of the Rat Brain after Focal Ischemia
Affiliations	1Institute of Molecular Genetics of National Research Center “Kurchatov Institute”, Kurchatov Sq. 2, 123182 Moscow, Russia
	2Department of Neurology, Neurosurgery and Medical Genetics, Pirogov Russian National Research Medical University, Ostrovitianov str. 1, 117997 Moscow, Russia
	3Federal Center for the Brain and Neurotechnologies, Federal Biomedical Agency, Ostrovitianov str. 1, Building 10, 117997 Moscow, Russia
Correspondence to:	* Ivan B. Filippenkov, E. mail: Filippenkov@img.ras.ru, Phone: +7(499)1961858, Fax: +7(499)1960221.
Table S8. Quantitative assessment of the volume of the ischemic brain injury at 24 hours after tMCAO using magnetic resonance imaging
Type of ischemic focus localization	Number of observations	Volume (mm3) Me [LQ;UQ]
		DWI	T2 WI
subcortical structures +cortex	5	156,29 [146,94; 215,93]	131,89 [108,97; 177,35]
Here, Me [LQ; UQ] (the median (Me), the lower (LQ) and upper (UQ) quartiles for the 25 and 75 percentile interval) were used.
